# Supplementary material for: Associations between Florida counties’ COVID-19 case and death rates and meaningful use among Medicaid providers: Cross-sectional ecologic study
Source: PLOS Digit Health. 2022 Jun 2;1(6):e0000047. doi: 10.1371/journal.pdig.0000047 (PMC9931361; doi:10.1371/journal.pdig.0000047)
Supplement: S1 Data — (XLSX) [file pdig.0000047.s001.xlsx]

## Sheet: Data
COUNTY	f00012	f1198418	f0453010	f1390617	f1390717	f1390817	f1390917	f1391017	f1391117	f1397917	f1398017	f1398117	f1398217	f1408317	f0453810	f0453910	f0454110	f0454210	f0851600	f1193515	f1193615	f0978117	f1434513	f1322617	f1542513	f1322317	f1332117	f1440813	f1549817	f1553417	f0679518	FREQUENCY	PERCENTTOT	POPULATION	NONWHITE	WHITE	HOUSEINCOME	COVDEATHS082420	COVCASES082420	COVDEATHS111920	COVCASES111920	DATASET	NONWHITEPOPPCT1K	WHITEPOPPCT1K	COVDEATHSPOPPCT1K112020	COVCASESPOPPCT1K112020	NPI	MAPIR_Status	Payment_Year
Alachua	001	269956	247336	129172	137772	91263	95656	25524	29497	24721	28739	803	758	36299	20.3	0.3	1.7	8.4	74.4	21	93	42280	45478	45230	3.2	53816	21.2	23.3	13.7	5.9	3.3	644	4.36	269956	91700	158000	42100	31	4963	91	11994	FL COUNTIESCOV112020	339.685	585.281	0.337092	44.4295	1003010299	Completed	1
Alachua	001	269956	247336	129172	137772	91263	95656	25524	29497	24721	28739	803	758	36299	20.3	0.3	1.7	8.4	74.4	21	93	42280	45478	45230	3.2	53816	21.2	23.3	13.7	5.9	3.3		4.36	269956	91700	158000	42100	31	4963	91	11994	FL COUNTIESCOV112020	339.685	585.281	0.337092	44.4295	1003117532	Completed	1
Alachua	001	269956	247336	129172	137772	91263	95656	25524	29497	24721	28739	803	758	36299	20.3	0.3	1.7	8.4	74.4	21	93	42280	45478	45230	3.2	53816	21.2	23.3	13.7	5.9	3.3	644	4.36	269956	91700	158000	42100	31	4963	91	11994	FL COUNTIESCOV112020	339.685	585.281	0.337092	44.4295	1003823063	Completed	1
Alachua	001	269956	247336	129172	137772	91263	95656	25524	29497	24721	28739	803	758	36299	20.3	0.3	1.7	8.4	74.4	21	93	42280	45478	45230	3.2	53816	21.2	23.3	13.7	5.9	3.3	644	4.36	269956	91700	158000	42100	31	4963	91	11994	FL COUNTIESCOV112020	339.685	585.281	0.337092	44.4295	1013023399	Completed	1
Alachua	001	269956	247336	129172	137772	91263	95656	25524	29497	24721	28739	803	758	36299	20.3	0.3	1.7	8.4	74.4	21	93	42280	45478	45230	3.2	53816	21.2	23.3	13.7	5.9	3.3	644	4.36	269956	91700	158000	42100	31	4963	91	11994	FL COUNTIESCOV112020	339.685	585.281	0.337092	44.4295	1013923390	Completed	1
Alachua	001	269956	247336	129172	137772	91263	95656	25524	29497	24721	28739	803	758	36299	20.3	0.3	1.7	8.4	74.4	21	93	42280	45478	45230	3.2	53816	21.2	23.3	13.7	5.9	3.3	644	4.36	269956	91700	158000	42100	31	4963	91	11994	FL COUNTIESCOV112020	339.685	585.281	0.337092	44.4295	1013938653	Completed	1
Alachua	001	269956	247336	129172	137772	91263	95656	25524	29497	24721	28739	803	758	36299	20.3	0.3	1.7	8.4	74.4	21	93	42280	45478	45230	3.2	53816	21.2	23.3	13.7	5.9	3.3	644	4.36	269956	91700	158000	42100	31	4963	91	11994	FL COUNTIESCOV112020	339.685	585.281	0.337092	44.4295	1023109014	Completed	1
Alachua	001	269956	247336	129172	137772	91263	95656	25524	29497	24721	28739	803	758	36299	20.3	0.3	1.7	8.4	74.4	21	93	42280	45478	45230	3.2	53816	21.2	23.3	13.7	5.9	3.3	33	4.36	269956	91700	158000	42100	31	4963	91	11994	FL COUNTIESCOV112020	339.685	585.281	0.337092	44.4295	1023141959	Completed	1
Alachua	001	269956	247336	129172	137772	91263	95656	25524	29497	24721	28739	803	758	36299	20.3	0.3	1.7	8.4	74.4	21	93	42280	45478	45230	3.2	53816	21.2	23.3	13.7	5.9	3.3	644	4.36	269956	91700	158000	42100	31	4963	91	11994	FL COUNTIESCOV112020	339.685	585.281	0.337092	44.4295	1033126586	Completed	1
Alachua	001	269956	247336	129172	137772	91263	95656	25524	29497	24721	28739	803	758	36299	20.3	0.3	1.7	8.4	74.4	21	93	42280	45478	45230	3.2	53816	21.2	23.3	13.7	5.9	3.3	644	4.36	269956	91700	158000	42100	31	4963	91	11994	FL COUNTIESCOV112020	339.685	585.281	0.337092	44.4295	1033137997	Completed	1
Alachua	001	269956	247336	129172	137772	91263	95656	25524	29497	24721	28739	803	758	36299	20.3	0.3	1.7	8.4	74.4	21	93	42280	45478	45230	3.2	53816	21.2	23.3	13.7	5.9	3.3	644	4.36	269956	91700	158000	42100	31	4963	91	11994	FL COUNTIESCOV112020	339.685	585.281	0.337092	44.4295	1033348073	Completed	1
Alachua	001	269956	247336	129172	137772	91263	95656	25524	29497	24721	28739	803	758	36299	20.3	0.3	1.7	8.4	74.4	21	93	42280	45478	45230	3.2	53816	21.2	23.3	13.7	5.9	3.3	644	4.36	269956	91700	158000	42100	31	4963	91	11994	FL COUNTIESCOV112020	339.685	585.281	0.337092	44.4295	1043254949	Completed	1
Alachua	001	269956	247336	129172	137772	91263	95656	25524	29497	24721	28739	803	758	36299	20.3	0.3	1.7	8.4	74.4	21	93	42280	45478	45230	3.2	53816	21.2	23.3	13.7	5.9	3.3	644	4.36	269956	91700	158000	42100	31	4963	91	11994	FL COUNTIESCOV112020	339.685	585.281	0.337092	44.4295	1043452915	Completed	1
Alachua	001	269956	247336	129172	137772	91263	95656	25524	29497	24721	28739	803	758	36299	20.3	0.3	1.7	8.4	74.4	21	93	42280	45478	45230	3.2	53816	21.2	23.3	13.7	5.9	3.3		4.36	269956	91700	158000	42100	31	4963	91	11994	FL COUNTIESCOV112020	339.685	585.281	0.337092	44.4295	1043482789	Completed	1
Alachua	001	269956	247336	129172	137772	91263	95656	25524	29497	24721	28739	803	758	36299	20.3	0.3	1.7	8.4	74.4	21	93	42280	45478	45230	3.2	53816	21.2	23.3	13.7	5.9	3.3	644	4.36	269956	91700	158000	42100	31	4963	91	11994	FL COUNTIESCOV112020	339.685	585.281	0.337092	44.4295	1043585706	Completed	1
Alachua	001	269956	247336	129172	137772	91263	95656	25524	29497	24721	28739	803	758	36299	20.3	0.3	1.7	8.4	74.4	21	93	42280	45478	45230	3.2	53816	21.2	23.3	13.7	5.9	3.3	644	4.36	269956	91700	158000	42100	31	4963	91	11994	FL COUNTIESCOV112020	339.685	585.281	0.337092	44.4295	1053352062	Completed	1
Alachua	001	269956	247336	129172	137772	91263	95656	25524	29497	24721	28739	803	758	36299	20.3	0.3	1.7	8.4	74.4	21	93	42280	45478	45230	3.2	53816	21.2	23.3	13.7	5.9	3.3	644	4.36	269956	91700	158000	42100	31	4963	91	11994	FL COUNTIESCOV112020	339.685	585.281	0.337092	44.4295	1053417279	Completed	1
Alachua	001	269956	247336	129172	137772	91263	95656	25524	29497	24721	28739	803	758	36299	20.3	0.3	1.7	8.4	74.4	21	93	42280	45478	45230	3.2	53816	21.2	23.3	13.7	5.9	3.3	644	4.36	269956	91700	158000	42100	31	4963	91	11994	FL COUNTIESCOV112020	339.685	585.281	0.337092	44.4295	1053483479	Completed	1
Alachua	001	269956	247336	129172	137772	91263	95656	25524	29497	24721	28739	803	758	36299	20.3	0.3	1.7	8.4	74.4	21	93	42280	45478	45230	3.2	53816	21.2	23.3	13.7	5.9	3.3	644	4.36	269956	91700	158000	42100	31	4963	91	11994	FL COUNTIESCOV112020	339.685	585.281	0.337092	44.4295	1053555276	Completed	1
Alachua	001	269956	247336	129172	137772	91263	95656	25524	29497	24721	28739	803	758	36299	20.3	0.3	1.7	8.4	74.4	21	93	42280	45478	45230	3.2	53816	21.2	23.3	13.7	5.9	3.3	31	4.36	269956	91700	158000	42100	31	4963	91	11994	FL COUNTIESCOV112020	339.685	585.281	0.337092	44.4295	1053605022	Completed	1
Alachua	001	269956	247336	129172	137772	91263	95656	25524	29497	24721	28739	803	758	36299	20.3	0.3	1.7	8.4	74.4	21	93	42280	45478	45230	3.2	53816	21.2	23.3	13.7	5.9	3.3	644	4.36	269956	91700	158000	42100	31	4963	91	11994	FL COUNTIESCOV112020	339.685	585.281	0.337092	44.4295	1063473585	Completed	1
Alachua	001	269956	247336	129172	137772	91263	95656	25524	29497	24721	28739	803	758	36299	20.3	0.3	1.7	8.4	74.4	21	93	42280	45478	45230	3.2	53816	21.2	23.3	13.7	5.9	3.3	644	4.36	269956	91700	158000	42100	31	4963	91	11994	FL COUNTIESCOV112020	339.685	585.281	0.337092	44.4295	1063681773	Completed	1
Alachua	001	269956	247336	129172	137772	91263	95656	25524	29497	24721	28739	803	758	36299	20.3	0.3	1.7	8.4	74.4	21	93	42280	45478	45230	3.2	53816	21.2	23.3	13.7	5.9	3.3	644	4.36	269956	91700	158000	42100	31	4963	91	11994	FL COUNTIESCOV112020	339.685	585.281	0.337092	44.4295	1073558664	Completed	1
Alachua	001	269956	247336	129172	137772	91263	95656	25524	29497	24721	28739	803	758	36299	20.3	0.3	1.7	8.4	74.4	21	93	42280	45478	45230	3.2	53816	21.2	23.3	13.7	5.9	3.3	644	4.36	269956	91700	158000	42100	31	4963	91	11994	FL COUNTIESCOV112020	339.685	585.281	0.337092	44.4295	1073584405	Completed	1
Alachua	001	269956	247336	129172	137772	91263	95656	25524	29497	24721	28739	803	758	36299	20.3	0.3	1.7	8.4	74.4	21	93	42280	45478	45230	3.2	53816	21.2	23.3	13.7	5.9	3.3	644	4.36	269956	91700	158000	42100	31	4963	91	11994	FL COUNTIESCOV112020	339.685	585.281	0.337092	44.4295	1073724068	Completed	1
Alachua	001	269956	247336	129172	137772	91263	95656	25524	29497	24721	28739	803	758	36299	20.3	0.3	1.7	8.4	74.4	21	93	42280	45478	45230	3.2	53816	21.2	23.3	13.7	5.9	3.3	644	4.36	269956	91700	158000	42100	31	4963	91	11994	FL COUNTIESCOV112020	339.685	585.281	0.337092	44.4295	1083654982	Completed	1
Alachua	001	269956	247336	129172	137772	91263	95656	25524	29497	24721	28739	803	758	36299	20.3	0.3	1.7	8.4	74.4	21	93	42280	45478	45230	3.2	53816	21.2	23.3	13.7	5.9	3.3	644	4.36	269956	91700	158000	42100	31	4963	91	11994	FL COUNTIESCOV112020	339.685	585.281	0.337092	44.4295	1083655070	Completed	1
Alachua	001	269956	247336	129172	137772	91263	95656	25524	29497	24721	28739	803	758	36299	20.3	0.3	1.7	8.4	74.4	21	93	42280	45478	45230	3.2	53816	21.2	23.3	13.7	5.9	3.3		4.36	269956	91700	158000	42100	31	4963	91	11994	FL COUNTIESCOV112020	339.685	585.281	0.337092	44.4295	1083659387	Completed	1
Alachua	001	269956	247336	129172	137772	91263	95656	25524	29497	24721	28739	803	758	36299	20.3	0.3	1.7	8.4	74.4	21	93	42280	45478	45230	3.2	53816	21.2	23.3	13.7	5.9	3.3	644	4.36	269956	91700	158000	42100	31	4963	91	11994	FL COUNTIESCOV112020	339.685	585.281	0.337092	44.4295	1083790570	Completed	1
Alachua	001	269956	247336	129172	137772	91263	95656	25524	29497	24721	28739	803	758	36299	20.3	0.3	1.7	8.4	74.4	21	93	42280	45478	45230	3.2	53816	21.2	23.3	13.7	5.9	3.3	644	4.36	269956	91700	158000	42100	31	4963	91	11994	FL COUNTIESCOV112020	339.685	585.281	0.337092	44.4295	1083924427	Completed	1
Alachua	001	269956	247336	129172	137772	91263	95656	25524	29497	24721	28739	803	758	36299	20.3	0.3	1.7	8.4	74.4	21	93	42280	45478	45230	3.2	53816	21.2	23.3	13.7	5.9	3.3	644	4.36	269956	91700	158000	42100	31	4963	91	11994	FL COUNTIESCOV112020	339.685	585.281	0.337092	44.4295	1093746760	Completed	1
Alachua	001	269956	247336	129172	137772	91263	95656	25524	29497	24721	28739	803	758	36299	20.3	0.3	1.7	8.4	74.4	21	93	42280	45478	45230	3.2	53816	21.2	23.3	13.7	5.9	3.3	644	4.36	269956	91700	158000	42100	31	4963	91	11994	FL COUNTIESCOV112020	339.685	585.281	0.337092	44.4295	1093747552	Completed	1
Alachua	001	269956	247336	129172	137772	91263	95656	25524	29497	24721	28739	803	758	36299	20.3	0.3	1.7	8.4	74.4	21	93	42280	45478	45230	3.2	53816	21.2	23.3	13.7	5.9	3.3	644	4.36	269956	91700	158000	42100	31	4963	91	11994	FL COUNTIESCOV112020	339.685	585.281	0.337092	44.4295	1093756082	Completed	1
Alachua	001	269956	247336	129172	137772	91263	95656	25524	29497	24721	28739	803	758	36299	20.3	0.3	1.7	8.4	74.4	21	93	42280	45478	45230	3.2	53816	21.2	23.3	13.7	5.9	3.3	644	4.36	269956	91700	158000	42100	31	4963	91	11994	FL COUNTIESCOV112020	339.685	585.281	0.337092	44.4295	1093906455	Completed	1
Alachua	001	269956	247336	129172	137772	91263	95656	25524	29497	24721	28739	803	758	36299	20.3	0.3	1.7	8.4	74.4	21	93	42280	45478	45230	3.2	53816	21.2	23.3	13.7	5.9	3.3	644	4.36	269956	91700	158000	42100	31	4963	91	11994	FL COUNTIESCOV112020	339.685	585.281	0.337092	44.4295	1093970121	Completed	1
Alachua	001	269956	247336	129172	137772	91263	95656	25524	29497	24721	28739	803	758	36299	20.3	0.3	1.7	8.4	74.4	21	93	42280	45478	45230	3.2	53816	21.2	23.3	13.7	5.9	3.3	33	4.36	269956	91700	158000	42100	31	4963	91	11994	FL COUNTIESCOV112020	339.685	585.281	0.337092	44.4295	1104237247	Completed	1
Alachua	001	269956	247336	129172	137772	91263	95656	25524	29497	24721	28739	803	758	36299	20.3	0.3	1.7	8.4	74.4	21	93	42280	45478	45230	3.2	53816	21.2	23.3	13.7	5.9	3.3		4.36	269956	91700	158000	42100	31	4963	91	11994	FL COUNTIESCOV112020	339.685	585.281	0.337092	44.4295	1104825496	Completed	1
Alachua	001	269956	247336	129172	137772	91263	95656	25524	29497	24721	28739	803	758	36299	20.3	0.3	1.7	8.4	74.4	21	93	42280	45478	45230	3.2	53816	21.2	23.3	13.7	5.9	3.3	644	4.36	269956	91700	158000	42100	31	4963	91	11994	FL COUNTIESCOV112020	339.685	585.281	0.337092	44.4295	1104885524	Completed	1
Alachua	001	269956	247336	129172	137772	91263	95656	25524	29497	24721	28739	803	758	36299	20.3	0.3	1.7	8.4	74.4	21	93	42280	45478	45230	3.2	53816	21.2	23.3	13.7	5.9	3.3	644	4.36	269956	91700	158000	42100	31	4963	91	11994	FL COUNTIESCOV112020	339.685	585.281	0.337092	44.4295	1114025301	Completed	1
Alachua	001	269956	247336	129172	137772	91263	95656	25524	29497	24721	28739	803	758	36299	20.3	0.3	1.7	8.4	74.4	21	93	42280	45478	45230	3.2	53816	21.2	23.3	13.7	5.9	3.3	644	4.36	269956	91700	158000	42100	31	4963	91	11994	FL COUNTIESCOV112020	339.685	585.281	0.337092	44.4295	1114030038	Completed	1
Alachua	001	269956	247336	129172	137772	91263	95656	25524	29497	24721	28739	803	758	36299	20.3	0.3	1.7	8.4	74.4	21	93	42280	45478	45230	3.2	53816	21.2	23.3	13.7	5.9	3.3	644	4.36	269956	91700	158000	42100	31	4963	91	11994	FL COUNTIESCOV112020	339.685	585.281	0.337092	44.4295	1114963394	Completed	1
Alachua	001	269956	247336	129172	137772	91263	95656	25524	29497	24721	28739	803	758	36299	20.3	0.3	1.7	8.4	74.4	21	93	42280	45478	45230	3.2	53816	21.2	23.3	13.7	5.9	3.3	14	4.36	269956	91700	158000	42100	31	4963	91	11994	FL COUNTIESCOV112020	339.685	585.281	0.337092	44.4295	1124046347	Completed	1
Alachua	001	269956	247336	129172	137772	91263	95656	25524	29497	24721	28739	803	758	36299	20.3	0.3	1.7	8.4	74.4	21	93	42280	45478	45230	3.2	53816	21.2	23.3	13.7	5.9	3.3	644	4.36	269956	91700	158000	42100	31	4963	91	11994	FL COUNTIESCOV112020	339.685	585.281	0.337092	44.4295	1124059993	Completed	1
Alachua	001	269956	247336	129172	137772	91263	95656	25524	29497	24721	28739	803	758	36299	20.3	0.3	1.7	8.4	74.4	21	93	42280	45478	45230	3.2	53816	21.2	23.3	13.7	5.9	3.3	644	4.36	269956	91700	158000	42100	31	4963	91	11994	FL COUNTIESCOV112020	339.685	585.281	0.337092	44.4295	1124069505	Completed	1
Alachua	001	269956	247336	129172	137772	91263	95656	25524	29497	24721	28739	803	758	36299	20.3	0.3	1.7	8.4	74.4	21	93	42280	45478	45230	3.2	53816	21.2	23.3	13.7	5.9	3.3	644	4.36	269956	91700	158000	42100	31	4963	91	11994	FL COUNTIESCOV112020	339.685	585.281	0.337092	44.4295	1134326796	Completed	1
Alachua	001	269956	247336	129172	137772	91263	95656	25524	29497	24721	28739	803	758	36299	20.3	0.3	1.7	8.4	74.4	21	93	42280	45478	45230	3.2	53816	21.2	23.3	13.7	5.9	3.3	644	4.36	269956	91700	158000	42100	31	4963	91	11994	FL COUNTIESCOV112020	339.685	585.281	0.337092	44.4295	1134341811	Completed	1
Alachua	001	269956	247336	129172	137772	91263	95656	25524	29497	24721	28739	803	758	36299	20.3	0.3	1.7	8.4	74.4	21	93	42280	45478	45230	3.2	53816	21.2	23.3	13.7	5.9	3.3	644	4.36	269956	91700	158000	42100	31	4963	91	11994	FL COUNTIESCOV112020	339.685	585.281	0.337092	44.4295	1144416132	Completed	1
Alachua	001	269956	247336	129172	137772	91263	95656	25524	29497	24721	28739	803	758	36299	20.3	0.3	1.7	8.4	74.4	21	93	42280	45478	45230	3.2	53816	21.2	23.3	13.7	5.9	3.3	31	4.36	269956	91700	158000	42100	31	4963	91	11994	FL COUNTIESCOV112020	339.685	585.281	0.337092	44.4295	1144631607	Completed	1
Alachua	001	269956	247336	129172	137772	91263	95656	25524	29497	24721	28739	803	758	36299	20.3	0.3	1.7	8.4	74.4	21	93	42280	45478	45230	3.2	53816	21.2	23.3	13.7	5.9	3.3	644	4.36	269956	91700	158000	42100	31	4963	91	11994	FL COUNTIESCOV112020	339.685	585.281	0.337092	44.4295	1154337665	Completed	1
Alachua	001	269956	247336	129172	137772	91263	95656	25524	29497	24721	28739	803	758	36299	20.3	0.3	1.7	8.4	74.4	21	93	42280	45478	45230	3.2	53816	21.2	23.3	13.7	5.9	3.3	644	4.36	269956	91700	158000	42100	31	4963	91	11994	FL COUNTIESCOV112020	339.685	585.281	0.337092	44.4295	1154338721	Completed	1
Alachua	001	269956	247336	129172	137772	91263	95656	25524	29497	24721	28739	803	758	36299	20.3	0.3	1.7	8.4	74.4	21	93	42280	45478	45230	3.2	53816	21.2	23.3	13.7	5.9	3.3	14	4.36	269956	91700	158000	42100	31	4963	91	11994	FL COUNTIESCOV112020	339.685	585.281	0.337092	44.4295	1154358000	Completed	1
Alachua	001	269956	247336	129172	137772	91263	95656	25524	29497	24721	28739	803	758	36299	20.3	0.3	1.7	8.4	74.4	21	93	42280	45478	45230	3.2	53816	21.2	23.3	13.7	5.9	3.3	644	4.36	269956	91700	158000	42100	31	4963	91	11994	FL COUNTIESCOV112020	339.685	585.281	0.337092	44.4295	1164421764	Completed	1
Alachua	001	269956	247336	129172	137772	91263	95656	25524	29497	24721	28739	803	758	36299	20.3	0.3	1.7	8.4	74.4	21	93	42280	45478	45230	3.2	53816	21.2	23.3	13.7	5.9	3.3	644	4.36	269956	91700	158000	42100	31	4963	91	11994	FL COUNTIESCOV112020	339.685	585.281	0.337092	44.4295	1164503587	Completed	1
Alachua	001	269956	247336	129172	137772	91263	95656	25524	29497	24721	28739	803	758	36299	20.3	0.3	1.7	8.4	74.4	21	93	42280	45478	45230	3.2	53816	21.2	23.3	13.7	5.9	3.3	644	4.36	269956	91700	158000	42100	31	4963	91	11994	FL COUNTIESCOV112020	339.685	585.281	0.337092	44.4295	1164586558	Completed	1
Alachua	001	269956	247336	129172	137772	91263	95656	25524	29497	24721	28739	803	758	36299	20.3	0.3	1.7	8.4	74.4	21	93	42280	45478	45230	3.2	53816	21.2	23.3	13.7	5.9	3.3	644	4.36	269956	91700	158000	42100	31	4963	91	11994	FL COUNTIESCOV112020	339.685	585.281	0.337092	44.4295	1164783858	Completed	1
Alachua	001	269956	247336	129172	137772	91263	95656	25524	29497	24721	28739	803	758	36299	20.3	0.3	1.7	8.4	74.4	21	93	42280	45478	45230	3.2	53816	21.2	23.3	13.7	5.9	3.3	644	4.36	269956	91700	158000	42100	31	4963	91	11994	FL COUNTIESCOV112020	339.685	585.281	0.337092	44.4295	1174540165	Completed	1
Alachua	001	269956	247336	129172	137772	91263	95656	25524	29497	24721	28739	803	758	36299	20.3	0.3	1.7	8.4	74.4	21	93	42280	45478	45230	3.2	53816	21.2	23.3	13.7	5.9	3.3	644	4.36	269956	91700	158000	42100	31	4963	91	11994	FL COUNTIESCOV112020	339.685	585.281	0.337092	44.4295	1174550388	Completed	1
Alachua	001	269956	247336	129172	137772	91263	95656	25524	29497	24721	28739	803	758	36299	20.3	0.3	1.7	8.4	74.4	21	93	42280	45478	45230	3.2	53816	21.2	23.3	13.7	5.9	3.3	644	4.36	269956	91700	158000	42100	31	4963	91	11994	FL COUNTIESCOV112020	339.685	585.281	0.337092	44.4295	1174563365	Completed	1
Alachua	001	269956	247336	129172	137772	91263	95656	25524	29497	24721	28739	803	758	36299	20.3	0.3	1.7	8.4	74.4	21	93	42280	45478	45230	3.2	53816	21.2	23.3	13.7	5.9	3.3	31	4.36	269956	91700	158000	42100	31	4963	91	11994	FL COUNTIESCOV112020	339.685	585.281	0.337092	44.4295	1174587687	Completed	1
Alachua	001	269956	247336	129172	137772	91263	95656	25524	29497	24721	28739	803	758	36299	20.3	0.3	1.7	8.4	74.4	21	93	42280	45478	45230	3.2	53816	21.2	23.3	13.7	5.9	3.3		4.36	269956	91700	158000	42100	31	4963	91	11994	FL COUNTIESCOV112020	339.685	585.281	0.337092	44.4295	1174594295	Completed	1
Alachua	001	269956	247336	129172	137772	91263	95656	25524	29497	24721	28739	803	758	36299	20.3	0.3	1.7	8.4	74.4	21	93	42280	45478	45230	3.2	53816	21.2	23.3	13.7	5.9	3.3	644	4.36	269956	91700	158000	42100	31	4963	91	11994	FL COUNTIESCOV112020	339.685	585.281	0.337092	44.4295	1184645798	Completed	1
Alachua	001	269956	247336	129172	137772	91263	95656	25524	29497	24721	28739	803	758	36299	20.3	0.3	1.7	8.4	74.4	21	93	42280	45478	45230	3.2	53816	21.2	23.3	13.7	5.9	3.3	644	4.36	269956	91700	158000	42100	31	4963	91	11994	FL COUNTIESCOV112020	339.685	585.281	0.337092	44.4295	1184663080	Completed	1
Alachua	001	269956	247336	129172	137772	91263	95656	25524	29497	24721	28739	803	758	36299	20.3	0.3	1.7	8.4	74.4	21	93	42280	45478	45230	3.2	53816	21.2	23.3	13.7	5.9	3.3	31	4.36	269956	91700	158000	42100	31	4963	91	11994	FL COUNTIESCOV112020	339.685	585.281	0.337092	44.4295	1184674848	Completed	1
Alachua	001	269956	247336	129172	137772	91263	95656	25524	29497	24721	28739	803	758	36299	20.3	0.3	1.7	8.4	74.4	21	93	42280	45478	45230	3.2	53816	21.2	23.3	13.7	5.9	3.3	644	4.36	269956	91700	158000	42100	31	4963	91	11994	FL COUNTIESCOV112020	339.685	585.281	0.337092	44.4295	1184755779	Completed	1
Alachua	001	269956	247336	129172	137772	91263	95656	25524	29497	24721	28739	803	758	36299	20.3	0.3	1.7	8.4	74.4	21	93	42280	45478	45230	3.2	53816	21.2	23.3	13.7	5.9	3.3	644	4.36	269956	91700	158000	42100	31	4963	91	11994	FL COUNTIESCOV112020	339.685	585.281	0.337092	44.4295	1184831463	Completed	1
Alachua	001	269956	247336	129172	137772	91263	95656	25524	29497	24721	28739	803	758	36299	20.3	0.3	1.7	8.4	74.4	21	93	42280	45478	45230	3.2	53816	21.2	23.3	13.7	5.9	3.3		4.36	269956	91700	158000	42100	31	4963	91	11994	FL COUNTIESCOV112020	339.685	585.281	0.337092	44.4295	1184833097	Completed	1
Alachua	001	269956	247336	129172	137772	91263	95656	25524	29497	24721	28739	803	758	36299	20.3	0.3	1.7	8.4	74.4	21	93	42280	45478	45230	3.2	53816	21.2	23.3	13.7	5.9	3.3	31	4.36	269956	91700	158000	42100	31	4963	91	11994	FL COUNTIESCOV112020	339.685	585.281	0.337092	44.4295	1194010694	Completed	1
Alachua	001	269956	247336	129172	137772	91263	95656	25524	29497	24721	28739	803	758	36299	20.3	0.3	1.7	8.4	74.4	21	93	42280	45478	45230	3.2	53816	21.2	23.3	13.7	5.9	3.3	15	4.36	269956	91700	158000	42100	31	4963	91	11994	FL COUNTIESCOV112020	339.685	585.281	0.337092	44.4295	1194087742	Completed	1
Alachua	001	269956	247336	129172	137772	91263	95656	25524	29497	24721	28739	803	758	36299	20.3	0.3	1.7	8.4	74.4	21	93	42280	45478	45230	3.2	53816	21.2	23.3	13.7	5.9	3.3	644	4.36	269956	91700	158000	42100	31	4963	91	11994	FL COUNTIESCOV112020	339.685	585.281	0.337092	44.4295	1194720508	Completed	1
Alachua	001	269956	247336	129172	137772	91263	95656	25524	29497	24721	28739	803	758	36299	20.3	0.3	1.7	8.4	74.4	21	93	42280	45478	45230	3.2	53816	21.2	23.3	13.7	5.9	3.3	644	4.36	269956	91700	158000	42100	31	4963	91	11994	FL COUNTIESCOV112020	339.685	585.281	0.337092	44.4295	1194767749	Completed	1
Alachua	001	269956	247336	129172	137772	91263	95656	25524	29497	24721	28739	803	758	36299	20.3	0.3	1.7	8.4	74.4	21	93	42280	45478	45230	3.2	53816	21.2	23.3	13.7	5.9	3.3	31	4.36	269956	91700	158000	42100	31	4963	91	11994	FL COUNTIESCOV112020	339.685	585.281	0.337092	44.4295	1194837989	Completed	1
Alachua	001	269956	247336	129172	137772	91263	95656	25524	29497	24721	28739	803	758	36299	20.3	0.3	1.7	8.4	74.4	21	93	42280	45478	45230	3.2	53816	21.2	23.3	13.7	5.9	3.3	644	4.36	269956	91700	158000	42100	31	4963	91	11994	FL COUNTIESCOV112020	339.685	585.281	0.337092	44.4295	1194947929	Completed	1
Alachua	001	269956	247336	129172	137772	91263	95656	25524	29497	24721	28739	803	758	36299	20.3	0.3	1.7	8.4	74.4	21	93	42280	45478	45230	3.2	53816	21.2	23.3	13.7	5.9	3.3	644	4.36	269956	91700	158000	42100	31	4963	91	11994	FL COUNTIESCOV112020	339.685	585.281	0.337092	44.4295	1205081783	Completed	1
Alachua	001	269956	247336	129172	137772	91263	95656	25524	29497	24721	28739	803	758	36299	20.3	0.3	1.7	8.4	74.4	21	93	42280	45478	45230	3.2	53816	21.2	23.3	13.7	5.9	3.3	31	4.36	269956	91700	158000	42100	31	4963	91	11994	FL COUNTIESCOV112020	339.685	585.281	0.337092	44.4295	1205121977	Completed	1
Alachua	001	269956	247336	129172	137772	91263	95656	25524	29497	24721	28739	803	758	36299	20.3	0.3	1.7	8.4	74.4	21	93	42280	45478	45230	3.2	53816	21.2	23.3	13.7	5.9	3.3	644	4.36	269956	91700	158000	42100	31	4963	91	11994	FL COUNTIESCOV112020	339.685	585.281	0.337092	44.4295	1205845682	Completed	1
Alachua	001	269956	247336	129172	137772	91263	95656	25524	29497	24721	28739	803	758	36299	20.3	0.3	1.7	8.4	74.4	21	93	42280	45478	45230	3.2	53816	21.2	23.3	13.7	5.9	3.3	31	4.36	269956	91700	158000	42100	31	4963	91	11994	FL COUNTIESCOV112020	339.685	585.281	0.337092	44.4295	1205856978	Completed	1
Alachua	001	269956	247336	129172	137772	91263	95656	25524	29497	24721	28739	803	758	36299	20.3	0.3	1.7	8.4	74.4	21	93	42280	45478	45230	3.2	53816	21.2	23.3	13.7	5.9	3.3	644	4.36	269956	91700	158000	42100	31	4963	91	11994	FL COUNTIESCOV112020	339.685	585.281	0.337092	44.4295	1205890399	Completed	1
Alachua	001	269956	247336	129172	137772	91263	95656	25524	29497	24721	28739	803	758	36299	20.3	0.3	1.7	8.4	74.4	21	93	42280	45478	45230	3.2	53816	21.2	23.3	13.7	5.9	3.3	644	4.36	269956	91700	158000	42100	31	4963	91	11994	FL COUNTIESCOV112020	339.685	585.281	0.337092	44.4295	1205949104	Completed	1
Alachua	001	269956	247336	129172	137772	91263	95656	25524	29497	24721	28739	803	758	36299	20.3	0.3	1.7	8.4	74.4	21	93	42280	45478	45230	3.2	53816	21.2	23.3	13.7	5.9	3.3	644	4.36	269956	91700	158000	42100	31	4963	91	11994	FL COUNTIESCOV112020	339.685	585.281	0.337092	44.4295	1215006663	Completed	1
Alachua	001	269956	247336	129172	137772	91263	95656	25524	29497	24721	28739	803	758	36299	20.3	0.3	1.7	8.4	74.4	21	93	42280	45478	45230	3.2	53816	21.2	23.3	13.7	5.9	3.3	644	4.36	269956	91700	158000	42100	31	4963	91	11994	FL COUNTIESCOV112020	339.685	585.281	0.337092	44.4295	1215172648	Completed	1
Alachua	001	269956	247336	129172	137772	91263	95656	25524	29497	24721	28739	803	758	36299	20.3	0.3	1.7	8.4	74.4	21	93	42280	45478	45230	3.2	53816	21.2	23.3	13.7	5.9	3.3	15	4.36	269956	91700	158000	42100	31	4963	91	11994	FL COUNTIESCOV112020	339.685	585.281	0.337092	44.4295	1215196621	Completed	1
Alachua	001	269956	247336	129172	137772	91263	95656	25524	29497	24721	28739	803	758	36299	20.3	0.3	1.7	8.4	74.4	21	93	42280	45478	45230	3.2	53816	21.2	23.3	13.7	5.9	3.3	644	4.36	269956	91700	158000	42100	31	4963	91	11994	FL COUNTIESCOV112020	339.685	585.281	0.337092	44.4295	1215955026	Completed	1
Alachua	001	269956	247336	129172	137772	91263	95656	25524	29497	24721	28739	803	758	36299	20.3	0.3	1.7	8.4	74.4	21	93	42280	45478	45230	3.2	53816	21.2	23.3	13.7	5.9	3.3	644	4.36	269956	91700	158000	42100	31	4963	91	11994	FL COUNTIESCOV112020	339.685	585.281	0.337092	44.4295	1215968052	Completed	1
Alachua	001	269956	247336	129172	137772	91263	95656	25524	29497	24721	28739	803	758	36299	20.3	0.3	1.7	8.4	74.4	21	93	42280	45478	45230	3.2	53816	21.2	23.3	13.7	5.9	3.3	644	4.36	269956	91700	158000	42100	31	4963	91	11994	FL COUNTIESCOV112020	339.685	585.281	0.337092	44.4295	1215979075	Completed	1
Alachua	001	269956	247336	129172	137772	91263	95656	25524	29497	24721	28739	803	758	36299	20.3	0.3	1.7	8.4	74.4	21	93	42280	45478	45230	3.2	53816	21.2	23.3	13.7	5.9	3.3	644	4.36	269956	91700	158000	42100	31	4963	91	11994	FL COUNTIESCOV112020	339.685	585.281	0.337092	44.4295	1225072127	Completed	1
Alachua	001	269956	247336	129172	137772	91263	95656	25524	29497	24721	28739	803	758	36299	20.3	0.3	1.7	8.4	74.4	21	93	42280	45478	45230	3.2	53816	21.2	23.3	13.7	5.9	3.3	644	4.36	269956	91700	158000	42100	31	4963	91	11994	FL COUNTIESCOV112020	339.685	585.281	0.337092	44.4295	1225296528	Completed	1
Alachua	001	269956	247336	129172	137772	91263	95656	25524	29497	24721	28739	803	758	36299	20.3	0.3	1.7	8.4	74.4	21	93	42280	45478	45230	3.2	53816	21.2	23.3	13.7	5.9	3.3	644	4.36	269956	91700	158000	42100	31	4963	91	11994	FL COUNTIESCOV112020	339.685	585.281	0.337092	44.4295	1235372970	Completed	1
Alachua	001	269956	247336	129172	137772	91263	95656	25524	29497	24721	28739	803	758	36299	20.3	0.3	1.7	8.4	74.4	21	93	42280	45478	45230	3.2	53816	21.2	23.3	13.7	5.9	3.3	15	4.36	269956	91700	158000	42100	31	4963	91	11994	FL COUNTIESCOV112020	339.685	585.281	0.337092	44.4295	1235489436	Completed	1
Alachua	001	269956	247336	129172	137772	91263	95656	25524	29497	24721	28739	803	758	36299	20.3	0.3	1.7	8.4	74.4	21	93	42280	45478	45230	3.2	53816	21.2	23.3	13.7	5.9	3.3	644	4.36	269956	91700	158000	42100	31	4963	91	11994	FL COUNTIESCOV112020	339.685	585.281	0.337092	44.4295	1245201979	Completed	1
Alachua	001	269956	247336	129172	137772	91263	95656	25524	29497	24721	28739	803	758	36299	20.3	0.3	1.7	8.4	74.4	21	93	42280	45478	45230	3.2	53816	21.2	23.3	13.7	5.9	3.3	644	4.36	269956	91700	158000	42100	31	4963	91	11994	FL COUNTIESCOV112020	339.685	585.281	0.337092	44.4295	1245519842	Completed	1
Alachua	001	269956	247336	129172	137772	91263	95656	25524	29497	24721	28739	803	758	36299	20.3	0.3	1.7	8.4	74.4	21	93	42280	45478	45230	3.2	53816	21.2	23.3	13.7	5.9	3.3	644	4.36	269956	91700	158000	42100	31	4963	91	11994	FL COUNTIESCOV112020	339.685	585.281	0.337092	44.4295	1255316543	Completed	1
Alachua	001	269956	247336	129172	137772	91263	95656	25524	29497	24721	28739	803	758	36299	20.3	0.3	1.7	8.4	74.4	21	93	42280	45478	45230	3.2	53816	21.2	23.3	13.7	5.9	3.3	644	4.36	269956	91700	158000	42100	31	4963	91	11994	FL COUNTIESCOV112020	339.685	585.281	0.337092	44.4295	1255369534	Completed	1
Alachua	001	269956	247336	129172	137772	91263	95656	25524	29497	24721	28739	803	758	36299	20.3	0.3	1.7	8.4	74.4	21	93	42280	45478	45230	3.2	53816	21.2	23.3	13.7	5.9	3.3	644	4.36	269956	91700	158000	42100	31	4963	91	11994	FL COUNTIESCOV112020	339.685	585.281	0.337092	44.4295	1255372298	Completed	1
Alachua	001	269956	247336	129172	137772	91263	95656	25524	29497	24721	28739	803	758	36299	20.3	0.3	1.7	8.4	74.4	21	93	42280	45478	45230	3.2	53816	21.2	23.3	13.7	5.9	3.3	644	4.36	269956	91700	158000	42100	31	4963	91	11994	FL COUNTIESCOV112020	339.685	585.281	0.337092	44.4295	1265470827	Completed	1
Alachua	001	269956	247336	129172	137772	91263	95656	25524	29497	24721	28739	803	758	36299	20.3	0.3	1.7	8.4	74.4	21	93	42280	45478	45230	3.2	53816	21.2	23.3	13.7	5.9	3.3	644	4.36	269956	91700	158000	42100	31	4963	91	11994	FL COUNTIESCOV112020	339.685	585.281	0.337092	44.4295	1265474639	Completed	1
Alachua	001	269956	247336	129172	137772	91263	95656	25524	29497	24721	28739	803	758	36299	20.3	0.3	1.7	8.4	74.4	21	93	42280	45478	45230	3.2	53816	21.2	23.3	13.7	5.9	3.3	644	4.36	269956	91700	158000	42100	31	4963	91	11994	FL COUNTIESCOV112020	339.685	585.281	0.337092	44.4295	1265535553	Completed	1
Alachua	001	269956	247336	129172	137772	91263	95656	25524	29497	24721	28739	803	758	36299	20.3	0.3	1.7	8.4	74.4	21	93	42280	45478	45230	3.2	53816	21.2	23.3	13.7	5.9	3.3	644	4.36	269956	91700	158000	42100	31	4963	91	11994	FL COUNTIESCOV112020	339.685	585.281	0.337092	44.4295	1265548499	Completed	1
Alachua	001	269956	247336	129172	137772	91263	95656	25524	29497	24721	28739	803	758	36299	20.3	0.3	1.7	8.4	74.4	21	93	42280	45478	45230	3.2	53816	21.2	23.3	13.7	5.9	3.3	644	4.36	269956	91700	158000	42100	31	4963	91	11994	FL COUNTIESCOV112020	339.685	585.281	0.337092	44.4295	1265554331	Completed	1
Alachua	001	269956	247336	129172	137772	91263	95656	25524	29497	24721	28739	803	758	36299	20.3	0.3	1.7	8.4	74.4	21	93	42280	45478	45230	3.2	53816	21.2	23.3	13.7	5.9	3.3	644	4.36	269956	91700	158000	42100	31	4963	91	11994	FL COUNTIESCOV112020	339.685	585.281	0.337092	44.4295	1285655985	Completed	1
Alachua	001	269956	247336	129172	137772	91263	95656	25524	29497	24721	28739	803	758	36299	20.3	0.3	1.7	8.4	74.4	21	93	42280	45478	45230	3.2	53816	21.2	23.3	13.7	5.9	3.3	644	4.36	269956	91700	158000	42100	31	4963	91	11994	FL COUNTIESCOV112020	339.685	585.281	0.337092	44.4295	1285666560	Completed	1
Alachua	001	269956	247336	129172	137772	91263	95656	25524	29497	24721	28739	803	758	36299	20.3	0.3	1.7	8.4	74.4	21	93	42280	45478	45230	3.2	53816	21.2	23.3	13.7	5.9	3.3	31	4.36	269956	91700	158000	42100	31	4963	91	11994	FL COUNTIESCOV112020	339.685	585.281	0.337092	44.4295	1285676122	Completed	1
Alachua	001	269956	247336	129172	137772	91263	95656	25524	29497	24721	28739	803	758	36299	20.3	0.3	1.7	8.4	74.4	21	93	42280	45478	45230	3.2	53816	21.2	23.3	13.7	5.9	3.3	644	4.36	269956	91700	158000	42100	31	4963	91	11994	FL COUNTIESCOV112020	339.685	585.281	0.337092	44.4295	1285676767	Completed	1
Alachua	001	269956	247336	129172	137772	91263	95656	25524	29497	24721	28739	803	758	36299	20.3	0.3	1.7	8.4	74.4	21	93	42280	45478	45230	3.2	53816	21.2	23.3	13.7	5.9	3.3	644	4.36	269956	91700	158000	42100	31	4963	91	11994	FL COUNTIESCOV112020	339.685	585.281	0.337092	44.4295	1285690636	Completed	1
Alachua	001	269956	247336	129172	137772	91263	95656	25524	29497	24721	28739	803	758	36299	20.3	0.3	1.7	8.4	74.4	21	93	42280	45478	45230	3.2	53816	21.2	23.3	13.7	5.9	3.3	644	4.36	269956	91700	158000	42100	31	4963	91	11994	FL COUNTIESCOV112020	339.685	585.281	0.337092	44.4295	1285691915	Completed	1
Alachua	001	269956	247336	129172	137772	91263	95656	25524	29497	24721	28739	803	758	36299	20.3	0.3	1.7	8.4	74.4	21	93	42280	45478	45230	3.2	53816	21.2	23.3	13.7	5.9	3.3	31	4.36	269956	91700	158000	42100	31	4963	91	11994	FL COUNTIESCOV112020	339.685	585.281	0.337092	44.4295	1285699025	Completed	1
Alachua	001	269956	247336	129172	137772	91263	95656	25524	29497	24721	28739	803	758	36299	20.3	0.3	1.7	8.4	74.4	21	93	42280	45478	45230	3.2	53816	21.2	23.3	13.7	5.9	3.3	644	4.36	269956	91700	158000	42100	31	4963	91	11994	FL COUNTIESCOV112020	339.685	585.281	0.337092	44.4295	1285702134	Completed	1
Alachua	001	269956	247336	129172	137772	91263	95656	25524	29497	24721	28739	803	758	36299	20.3	0.3	1.7	8.4	74.4	21	93	42280	45478	45230	3.2	53816	21.2	23.3	13.7	5.9	3.3	644	4.36	269956	91700	158000	42100	31	4963	91	11994	FL COUNTIESCOV112020	339.685	585.281	0.337092	44.4295	1285710152	Completed	1
Alachua	001	269956	247336	129172	137772	91263	95656	25524	29497	24721	28739	803	758	36299	20.3	0.3	1.7	8.4	74.4	21	93	42280	45478	45230	3.2	53816	21.2	23.3	13.7	5.9	3.3	11	4.36	269956	91700	158000	42100	31	4963	91	11994	FL COUNTIESCOV112020	339.685	585.281	0.337092	44.4295	1295898625	Completed	1
Alachua	001	269956	247336	129172	137772	91263	95656	25524	29497	24721	28739	803	758	36299	20.3	0.3	1.7	8.4	74.4	21	93	42280	45478	45230	3.2	53816	21.2	23.3	13.7	5.9	3.3	644	4.36	269956	91700	158000	42100	31	4963	91	11994	FL COUNTIESCOV112020	339.685	585.281	0.337092	44.4295	1295979896	Completed	1
Alachua	001	269956	247336	129172	137772	91263	95656	25524	29497	24721	28739	803	758	36299	20.3	0.3	1.7	8.4	74.4	21	93	42280	45478	45230	3.2	53816	21.2	23.3	13.7	5.9	3.3	644	4.36	269956	91700	158000	42100	31	4963	91	11994	FL COUNTIESCOV112020	339.685	585.281	0.337092	44.4295	1306018155	Completed	1
Alachua	001	269956	247336	129172	137772	91263	95656	25524	29497	24721	28739	803	758	36299	20.3	0.3	1.7	8.4	74.4	21	93	42280	45478	45230	3.2	53816	21.2	23.3	13.7	5.9	3.3	644	4.36	269956	91700	158000	42100	31	4963	91	11994	FL COUNTIESCOV112020	339.685	585.281	0.337092	44.4295	1306867932	Completed	1
Alachua	001	269956	247336	129172	137772	91263	95656	25524	29497	24721	28739	803	758	36299	20.3	0.3	1.7	8.4	74.4	21	93	42280	45478	45230	3.2	53816	21.2	23.3	13.7	5.9	3.3	644	4.36	269956	91700	158000	42100	31	4963	91	11994	FL COUNTIESCOV112020	339.685	585.281	0.337092	44.4295	1306926845	Completed	1
Alachua	001	269956	247336	129172	137772	91263	95656	25524	29497	24721	28739	803	758	36299	20.3	0.3	1.7	8.4	74.4	21	93	42280	45478	45230	3.2	53816	21.2	23.3	13.7	5.9	3.3		4.36	269956	91700	158000	42100	31	4963	91	11994	FL COUNTIESCOV112020	339.685	585.281	0.337092	44.4295	1316026610	Completed	1
Alachua	001	269956	247336	129172	137772	91263	95656	25524	29497	24721	28739	803	758	36299	20.3	0.3	1.7	8.4	74.4	21	93	42280	45478	45230	3.2	53816	21.2	23.3	13.7	5.9	3.3	33	4.36	269956	91700	158000	42100	31	4963	91	11994	FL COUNTIESCOV112020	339.685	585.281	0.337092	44.4295	1316274673	Completed	1
Alachua	001	269956	247336	129172	137772	91263	95656	25524	29497	24721	28739	803	758	36299	20.3	0.3	1.7	8.4	74.4	21	93	42280	45478	45230	3.2	53816	21.2	23.3	13.7	5.9	3.3	644	4.36	269956	91700	158000	42100	31	4963	91	11994	FL COUNTIESCOV112020	339.685	585.281	0.337092	44.4295	1316979164	Completed	1
Alachua	001	269956	247336	129172	137772	91263	95656	25524	29497	24721	28739	803	758	36299	20.3	0.3	1.7	8.4	74.4	21	93	42280	45478	45230	3.2	53816	21.2	23.3	13.7	5.9	3.3	644	4.36	269956	91700	158000	42100	31	4963	91	11994	FL COUNTIESCOV112020	339.685	585.281	0.337092	44.4295	1316981210	Completed	1
Alachua	001	269956	247336	129172	137772	91263	95656	25524	29497	24721	28739	803	758	36299	20.3	0.3	1.7	8.4	74.4	21	93	42280	45478	45230	3.2	53816	21.2	23.3	13.7	5.9	3.3	31	4.36	269956	91700	158000	42100	31	4963	91	11994	FL COUNTIESCOV112020	339.685	585.281	0.337092	44.4295	1326117854	Completed	1
Alachua	001	269956	247336	129172	137772	91263	95656	25524	29497	24721	28739	803	758	36299	20.3	0.3	1.7	8.4	74.4	21	93	42280	45478	45230	3.2	53816	21.2	23.3	13.7	5.9	3.3		4.36	269956	91700	158000	42100	31	4963	91	11994	FL COUNTIESCOV112020	339.685	585.281	0.337092	44.4295	1326180480	Completed	1
Alachua	001	269956	247336	129172	137772	91263	95656	25524	29497	24721	28739	803	758	36299	20.3	0.3	1.7	8.4	74.4	21	93	42280	45478	45230	3.2	53816	21.2	23.3	13.7	5.9	3.3	644	4.36	269956	91700	158000	42100	31	4963	91	11994	FL COUNTIESCOV112020	339.685	585.281	0.337092	44.4295	1336171180	Completed	1
Alachua	001	269956	247336	129172	137772	91263	95656	25524	29497	24721	28739	803	758	36299	20.3	0.3	1.7	8.4	74.4	21	93	42280	45478	45230	3.2	53816	21.2	23.3	13.7	5.9	3.3	644	4.36	269956	91700	158000	42100	31	4963	91	11994	FL COUNTIESCOV112020	339.685	585.281	0.337092	44.4295	1336176023	Completed	1
Alachua	001	269956	247336	129172	137772	91263	95656	25524	29497	24721	28739	803	758	36299	20.3	0.3	1.7	8.4	74.4	21	93	42280	45478	45230	3.2	53816	21.2	23.3	13.7	5.9	3.3	644	4.36	269956	91700	158000	42100	31	4963	91	11994	FL COUNTIESCOV112020	339.685	585.281	0.337092	44.4295	1336261262	Completed	1
Alachua	001	269956	247336	129172	137772	91263	95656	25524	29497	24721	28739	803	758	36299	20.3	0.3	1.7	8.4	74.4	21	93	42280	45478	45230	3.2	53816	21.2	23.3	13.7	5.9	3.3	644	4.36	269956	91700	158000	42100	31	4963	91	11994	FL COUNTIESCOV112020	339.685	585.281	0.337092	44.4295	1336319466	Completed	1
Alachua	001	269956	247336	129172	137772	91263	95656	25524	29497	24721	28739	803	758	36299	20.3	0.3	1.7	8.4	74.4	21	93	42280	45478	45230	3.2	53816	21.2	23.3	13.7	5.9	3.3	644	4.36	269956	91700	158000	42100	31	4963	91	11994	FL COUNTIESCOV112020	339.685	585.281	0.337092	44.4295	1346218088	Completed	1
Alachua	001	269956	247336	129172	137772	91263	95656	25524	29497	24721	28739	803	758	36299	20.3	0.3	1.7	8.4	74.4	21	93	42280	45478	45230	3.2	53816	21.2	23.3	13.7	5.9	3.3		4.36	269956	91700	158000	42100	31	4963	91	11994	FL COUNTIESCOV112020	339.685	585.281	0.337092	44.4295	1346314291	Completed	1
Alachua	001	269956	247336	129172	137772	91263	95656	25524	29497	24721	28739	803	758	36299	20.3	0.3	1.7	8.4	74.4	21	93	42280	45478	45230	3.2	53816	21.2	23.3	13.7	5.9	3.3	644	4.36	269956	91700	158000	42100	31	4963	91	11994	FL COUNTIESCOV112020	339.685	585.281	0.337092	44.4295	1346412152	Completed	1
Alachua	001	269956	247336	129172	137772	91263	95656	25524	29497	24721	28739	803	758	36299	20.3	0.3	1.7	8.4	74.4	21	93	42280	45478	45230	3.2	53816	21.2	23.3	13.7	5.9	3.3	644	4.36	269956	91700	158000	42100	31	4963	91	11994	FL COUNTIESCOV112020	339.685	585.281	0.337092	44.4295	1346570603	Completed	1
Alachua	001	269956	247336	129172	137772	91263	95656	25524	29497	24721	28739	803	758	36299	20.3	0.3	1.7	8.4	74.4	21	93	42280	45478	45230	3.2	53816	21.2	23.3	13.7	5.9	3.3	644	4.36	269956	91700	158000	42100	31	4963	91	11994	FL COUNTIESCOV112020	339.685	585.281	0.337092	44.4295	1356362974	Completed	1
Alachua	001	269956	247336	129172	137772	91263	95656	25524	29497	24721	28739	803	758	36299	20.3	0.3	1.7	8.4	74.4	21	93	42280	45478	45230	3.2	53816	21.2	23.3	13.7	5.9	3.3	644	4.36	269956	91700	158000	42100	31	4963	91	11994	FL COUNTIESCOV112020	339.685	585.281	0.337092	44.4295	1356393821	Completed	1
Alachua	001	269956	247336	129172	137772	91263	95656	25524	29497	24721	28739	803	758	36299	20.3	0.3	1.7	8.4	74.4	21	93	42280	45478	45230	3.2	53816	21.2	23.3	13.7	5.9	3.3	31	4.36	269956	91700	158000	42100	31	4963	91	11994	FL COUNTIESCOV112020	339.685	585.281	0.337092	44.4295	1366650756	Completed	1
Alachua	001	269956	247336	129172	137772	91263	95656	25524	29497	24721	28739	803	758	36299	20.3	0.3	1.7	8.4	74.4	21	93	42280	45478	45230	3.2	53816	21.2	23.3	13.7	5.9	3.3	644	4.36	269956	91700	158000	42100	31	4963	91	11994	FL COUNTIESCOV112020	339.685	585.281	0.337092	44.4295	1366742769	Completed	1
Alachua	001	269956	247336	129172	137772	91263	95656	25524	29497	24721	28739	803	758	36299	20.3	0.3	1.7	8.4	74.4	21	93	42280	45478	45230	3.2	53816	21.2	23.3	13.7	5.9	3.3	644	4.36	269956	91700	158000	42100	31	4963	91	11994	FL COUNTIESCOV112020	339.685	585.281	0.337092	44.4295	1376571034	Completed	1
Alachua	001	269956	247336	129172	137772	91263	95656	25524	29497	24721	28739	803	758	36299	20.3	0.3	1.7	8.4	74.4	21	93	42280	45478	45230	3.2	53816	21.2	23.3	13.7	5.9	3.3	644	4.36	269956	91700	158000	42100	31	4963	91	11994	FL COUNTIESCOV112020	339.685	585.281	0.337092	44.4295	1376575654	Completed	1
Alachua	001	269956	247336	129172	137772	91263	95656	25524	29497	24721	28739	803	758	36299	20.3	0.3	1.7	8.4	74.4	21	93	42280	45478	45230	3.2	53816	21.2	23.3	13.7	5.9	3.3	644	4.36	269956	91700	158000	42100	31	4963	91	11994	FL COUNTIESCOV112020	339.685	585.281	0.337092	44.4295	1376583336	Completed	1
Alachua	001	269956	247336	129172	137772	91263	95656	25524	29497	24721	28739	803	758	36299	20.3	0.3	1.7	8.4	74.4	21	93	42280	45478	45230	3.2	53816	21.2	23.3	13.7	5.9	3.3	644	4.36	269956	91700	158000	42100	31	4963	91	11994	FL COUNTIESCOV112020	339.685	585.281	0.337092	44.4295	1376692046	Completed	1
Alachua	001	269956	247336	129172	137772	91263	95656	25524	29497	24721	28739	803	758	36299	20.3	0.3	1.7	8.4	74.4	21	93	42280	45478	45230	3.2	53816	21.2	23.3	13.7	5.9	3.3	644	4.36	269956	91700	158000	42100	31	4963	91	11994	FL COUNTIESCOV112020	339.685	585.281	0.337092	44.4295	1376837112	Completed	1
Alachua	001	269956	247336	129172	137772	91263	95656	25524	29497	24721	28739	803	758	36299	20.3	0.3	1.7	8.4	74.4	21	93	42280	45478	45230	3.2	53816	21.2	23.3	13.7	5.9	3.3	644	4.36	269956	91700	158000	42100	31	4963	91	11994	FL COUNTIESCOV112020	339.685	585.281	0.337092	44.4295	1386660777	Completed	1
Alachua	001	269956	247336	129172	137772	91263	95656	25524	29497	24721	28739	803	758	36299	20.3	0.3	1.7	8.4	74.4	21	93	42280	45478	45230	3.2	53816	21.2	23.3	13.7	5.9	3.3	644	4.36	269956	91700	158000	42100	31	4963	91	11994	FL COUNTIESCOV112020	339.685	585.281	0.337092	44.4295	1386675155	Completed	1
Alachua	001	269956	247336	129172	137772	91263	95656	25524	29497	24721	28739	803	758	36299	20.3	0.3	1.7	8.4	74.4	21	93	42280	45478	45230	3.2	53816	21.2	23.3	13.7	5.9	3.3		4.36	269956	91700	158000	42100	31	4963	91	11994	FL COUNTIESCOV112020	339.685	585.281	0.337092	44.4295	1386749711	Completed	1
Alachua	001	269956	247336	129172	137772	91263	95656	25524	29497	24721	28739	803	758	36299	20.3	0.3	1.7	8.4	74.4	21	93	42280	45478	45230	3.2	53816	21.2	23.3	13.7	5.9	3.3	644	4.36	269956	91700	158000	42100	31	4963	91	11994	FL COUNTIESCOV112020	339.685	585.281	0.337092	44.4295	1396186516	Completed	1
Alachua	001	269956	247336	129172	137772	91263	95656	25524	29497	24721	28739	803	758	36299	20.3	0.3	1.7	8.4	74.4	21	93	42280	45478	45230	3.2	53816	21.2	23.3	13.7	5.9	3.3	644	4.36	269956	91700	158000	42100	31	4963	91	11994	FL COUNTIESCOV112020	339.685	585.281	0.337092	44.4295	1396930228	Completed	1
Alachua	001	269956	247336	129172	137772	91263	95656	25524	29497	24721	28739	803	758	36299	20.3	0.3	1.7	8.4	74.4	21	93	42280	45478	45230	3.2	53816	21.2	23.3	13.7	5.9	3.3	644	4.36	269956	91700	158000	42100	31	4963	91	11994	FL COUNTIESCOV112020	339.685	585.281	0.337092	44.4295	1407174147	Completed	1
Alachua	001	269956	247336	129172	137772	91263	95656	25524	29497	24721	28739	803	758	36299	20.3	0.3	1.7	8.4	74.4	21	93	42280	45478	45230	3.2	53816	21.2	23.3	13.7	5.9	3.3	644	4.36	269956	91700	158000	42100	31	4963	91	11994	FL COUNTIESCOV112020	339.685	585.281	0.337092	44.4295	1407887250	Completed	1
Alachua	001	269956	247336	129172	137772	91263	95656	25524	29497	24721	28739	803	758	36299	20.3	0.3	1.7	8.4	74.4	21	93	42280	45478	45230	3.2	53816	21.2	23.3	13.7	5.9	3.3	644	4.36	269956	91700	158000	42100	31	4963	91	11994	FL COUNTIESCOV112020	339.685	585.281	0.337092	44.4295	1407890304	Completed	1
Alachua	001	269956	247336	129172	137772	91263	95656	25524	29497	24721	28739	803	758	36299	20.3	0.3	1.7	8.4	74.4	21	93	42280	45478	45230	3.2	53816	21.2	23.3	13.7	5.9	3.3	644	4.36	269956	91700	158000	42100	31	4963	91	11994	FL COUNTIESCOV112020	339.685	585.281	0.337092	44.4295	1417046160	Completed	1
Alachua	001	269956	247336	129172	137772	91263	95656	25524	29497	24721	28739	803	758	36299	20.3	0.3	1.7	8.4	74.4	21	93	42280	45478	45230	3.2	53816	21.2	23.3	13.7	5.9	3.3	644	4.36	269956	91700	158000	42100	31	4963	91	11994	FL COUNTIESCOV112020	339.685	585.281	0.337092	44.4295	1417179078	Completed	1
Alachua	001	269956	247336	129172	137772	91263	95656	25524	29497	24721	28739	803	758	36299	20.3	0.3	1.7	8.4	74.4	21	93	42280	45478	45230	3.2	53816	21.2	23.3	13.7	5.9	3.3	31	4.36	269956	91700	158000	42100	31	4963	91	11994	FL COUNTIESCOV112020	339.685	585.281	0.337092	44.4295	1417239914	Completed	1
Alachua	001	269956	247336	129172	137772	91263	95656	25524	29497	24721	28739	803	758	36299	20.3	0.3	1.7	8.4	74.4	21	93	42280	45478	45230	3.2	53816	21.2	23.3	13.7	5.9	3.3	644	4.36	269956	91700	158000	42100	31	4963	91	11994	FL COUNTIESCOV112020	339.685	585.281	0.337092	44.4295	1417352717	Completed	1
Alachua	001	269956	247336	129172	137772	91263	95656	25524	29497	24721	28739	803	758	36299	20.3	0.3	1.7	8.4	74.4	21	93	42280	45478	45230	3.2	53816	21.2	23.3	13.7	5.9	3.3	33	4.36	269956	91700	158000	42100	31	4963	91	11994	FL COUNTIESCOV112020	339.685	585.281	0.337092	44.4295	1417932856	Completed	1
Alachua	001	269956	247336	129172	137772	91263	95656	25524	29497	24721	28739	803	758	36299	20.3	0.3	1.7	8.4	74.4	21	93	42280	45478	45230	3.2	53816	21.2	23.3	13.7	5.9	3.3	644	4.36	269956	91700	158000	42100	31	4963	91	11994	FL COUNTIESCOV112020	339.685	585.281	0.337092	44.4295	1427099423	Completed	1
Alachua	001	269956	247336	129172	137772	91263	95656	25524	29497	24721	28739	803	758	36299	20.3	0.3	1.7	8.4	74.4	21	93	42280	45478	45230	3.2	53816	21.2	23.3	13.7	5.9	3.3	14	4.36	269956	91700	158000	42100	31	4963	91	11994	FL COUNTIESCOV112020	339.685	585.281	0.337092	44.4295	1427232206	Completed	1
Alachua	001	269956	247336	129172	137772	91263	95656	25524	29497	24721	28739	803	758	36299	20.3	0.3	1.7	8.4	74.4	21	93	42280	45478	45230	3.2	53816	21.2	23.3	13.7	5.9	3.3		4.36	269956	91700	158000	42100	31	4963	91	11994	FL COUNTIESCOV112020	339.685	585.281	0.337092	44.4295	1437199445	Completed	1
Alachua	001	269956	247336	129172	137772	91263	95656	25524	29497	24721	28739	803	758	36299	20.3	0.3	1.7	8.4	74.4	21	93	42280	45478	45230	3.2	53816	21.2	23.3	13.7	5.9	3.3	644	4.36	269956	91700	158000	42100	31	4963	91	11994	FL COUNTIESCOV112020	339.685	585.281	0.337092	44.4295	1437258829	Completed	1
Alachua	001	269956	247336	129172	137772	91263	95656	25524	29497	24721	28739	803	758	36299	20.3	0.3	1.7	8.4	74.4	21	93	42280	45478	45230	3.2	53816	21.2	23.3	13.7	5.9	3.3	644	4.36	269956	91700	158000	42100	31	4963	91	11994	FL COUNTIESCOV112020	339.685	585.281	0.337092	44.4295	1437317617	Completed	1
Alachua	001	269956	247336	129172	137772	91263	95656	25524	29497	24721	28739	803	758	36299	20.3	0.3	1.7	8.4	74.4	21	93	42280	45478	45230	3.2	53816	21.2	23.3	13.7	5.9	3.3	644	4.36	269956	91700	158000	42100	31	4963	91	11994	FL COUNTIESCOV112020	339.685	585.281	0.337092	44.4295	1447291455	Completed	1
Alachua	001	269956	247336	129172	137772	91263	95656	25524	29497	24721	28739	803	758	36299	20.3	0.3	1.7	8.4	74.4	21	93	42280	45478	45230	3.2	53816	21.2	23.3	13.7	5.9	3.3	644	4.36	269956	91700	158000	42100	31	4963	91	11994	FL COUNTIESCOV112020	339.685	585.281	0.337092	44.4295	1447291489	Completed	1
Alachua	001	269956	247336	129172	137772	91263	95656	25524	29497	24721	28739	803	758	36299	20.3	0.3	1.7	8.4	74.4	21	93	42280	45478	45230	3.2	53816	21.2	23.3	13.7	5.9	3.3	644	4.36	269956	91700	158000	42100	31	4963	91	11994	FL COUNTIESCOV112020	339.685	585.281	0.337092	44.4295	1457368532	Completed	1
Alachua	001	269956	247336	129172	137772	91263	95656	25524	29497	24721	28739	803	758	36299	20.3	0.3	1.7	8.4	74.4	21	93	42280	45478	45230	3.2	53816	21.2	23.3	13.7	5.9	3.3	31	4.36	269956	91700	158000	42100	31	4963	91	11994	FL COUNTIESCOV112020	339.685	585.281	0.337092	44.4295	1457503302	Completed	1
Alachua	001	269956	247336	129172	137772	91263	95656	25524	29497	24721	28739	803	758	36299	20.3	0.3	1.7	8.4	74.4	21	93	42280	45478	45230	3.2	53816	21.2	23.3	13.7	5.9	3.3	644	4.36	269956	91700	158000	42100	31	4963	91	11994	FL COUNTIESCOV112020	339.685	585.281	0.337092	44.4295	1467409110	Completed	1
Alachua	001	269956	247336	129172	137772	91263	95656	25524	29497	24721	28739	803	758	36299	20.3	0.3	1.7	8.4	74.4	21	93	42280	45478	45230	3.2	53816	21.2	23.3	13.7	5.9	3.3	644	4.36	269956	91700	158000	42100	31	4963	91	11994	FL COUNTIESCOV112020	339.685	585.281	0.337092	44.4295	1467412908	Completed	1
Alachua	001	269956	247336	129172	137772	91263	95656	25524	29497	24721	28739	803	758	36299	20.3	0.3	1.7	8.4	74.4	21	93	42280	45478	45230	3.2	53816	21.2	23.3	13.7	5.9	3.3	644	4.36	269956	91700	158000	42100	31	4963	91	11994	FL COUNTIESCOV112020	339.685	585.281	0.337092	44.4295	1467474502	Completed	1
Alachua	001	269956	247336	129172	137772	91263	95656	25524	29497	24721	28739	803	758	36299	20.3	0.3	1.7	8.4	74.4	21	93	42280	45478	45230	3.2	53816	21.2	23.3	13.7	5.9	3.3	644	4.36	269956	91700	158000	42100	31	4963	91	11994	FL COUNTIESCOV112020	339.685	585.281	0.337092	44.4295	1467515353	Completed	1
Alachua	001	269956	247336	129172	137772	91263	95656	25524	29497	24721	28739	803	758	36299	20.3	0.3	1.7	8.4	74.4	21	93	42280	45478	45230	3.2	53816	21.2	23.3	13.7	5.9	3.3	644	4.36	269956	91700	158000	42100	31	4963	91	11994	FL COUNTIESCOV112020	339.685	585.281	0.337092	44.4295	1467561092	Completed	1
Alachua	001	269956	247336	129172	137772	91263	95656	25524	29497	24721	28739	803	758	36299	20.3	0.3	1.7	8.4	74.4	21	93	42280	45478	45230	3.2	53816	21.2	23.3	13.7	5.9	3.3	644	4.36	269956	91700	158000	42100	31	4963	91	11994	FL COUNTIESCOV112020	339.685	585.281	0.337092	44.4295	1477728640	Completed	1
Alachua	001	269956	247336	129172	137772	91263	95656	25524	29497	24721	28739	803	758	36299	20.3	0.3	1.7	8.4	74.4	21	93	42280	45478	45230	3.2	53816	21.2	23.3	13.7	5.9	3.3	644	4.36	269956	91700	158000	42100	31	4963	91	11994	FL COUNTIESCOV112020	339.685	585.281	0.337092	44.4295	1477842011	Completed	1
Alachua	001	269956	247336	129172	137772	91263	95656	25524	29497	24721	28739	803	758	36299	20.3	0.3	1.7	8.4	74.4	21	93	42280	45478	45230	3.2	53816	21.2	23.3	13.7	5.9	3.3	644	4.36	269956	91700	158000	42100	31	4963	91	11994	FL COUNTIESCOV112020	339.685	585.281	0.337092	44.4295	1487600649	Completed	1
Alachua	001	269956	247336	129172	137772	91263	95656	25524	29497	24721	28739	803	758	36299	20.3	0.3	1.7	8.4	74.4	21	93	42280	45478	45230	3.2	53816	21.2	23.3	13.7	5.9	3.3	31	4.36	269956	91700	158000	42100	31	4963	91	11994	FL COUNTIESCOV112020	339.685	585.281	0.337092	44.4295	1487686432	Completed	1
Alachua	001	269956	247336	129172	137772	91263	95656	25524	29497	24721	28739	803	758	36299	20.3	0.3	1.7	8.4	74.4	21	93	42280	45478	45230	3.2	53816	21.2	23.3	13.7	5.9	3.3	644	4.36	269956	91700	158000	42100	31	4963	91	11994	FL COUNTIESCOV112020	339.685	585.281	0.337092	44.4295	1487686853	Completed	1
Alachua	001	269956	247336	129172	137772	91263	95656	25524	29497	24721	28739	803	758	36299	20.3	0.3	1.7	8.4	74.4	21	93	42280	45478	45230	3.2	53816	21.2	23.3	13.7	5.9	3.3	644	4.36	269956	91700	158000	42100	31	4963	91	11994	FL COUNTIESCOV112020	339.685	585.281	0.337092	44.4295	1487739900	Completed	1
Alachua	001	269956	247336	129172	137772	91263	95656	25524	29497	24721	28739	803	758	36299	20.3	0.3	1.7	8.4	74.4	21	93	42280	45478	45230	3.2	53816	21.2	23.3	13.7	5.9	3.3	644	4.36	269956	91700	158000	42100	31	4963	91	11994	FL COUNTIESCOV112020	339.685	585.281	0.337092	44.4295	1487746558	Completed	1
Alachua	001	269956	247336	129172	137772	91263	95656	25524	29497	24721	28739	803	758	36299	20.3	0.3	1.7	8.4	74.4	21	93	42280	45478	45230	3.2	53816	21.2	23.3	13.7	5.9	3.3	644	4.36	269956	91700	158000	42100	31	4963	91	11994	FL COUNTIESCOV112020	339.685	585.281	0.337092	44.4295	1487767877	Completed	1
Alachua	001	269956	247336	129172	137772	91263	95656	25524	29497	24721	28739	803	758	36299	20.3	0.3	1.7	8.4	74.4	21	93	42280	45478	45230	3.2	53816	21.2	23.3	13.7	5.9	3.3	644	4.36	269956	91700	158000	42100	31	4963	91	11994	FL COUNTIESCOV112020	339.685	585.281	0.337092	44.4295	1497796429	Completed	1
Alachua	001	269956	247336	129172	137772	91263	95656	25524	29497	24721	28739	803	758	36299	20.3	0.3	1.7	8.4	74.4	21	93	42280	45478	45230	3.2	53816	21.2	23.3	13.7	5.9	3.3	644	4.36	269956	91700	158000	42100	31	4963	91	11994	FL COUNTIESCOV112020	339.685	585.281	0.337092	44.4295	1497796817	Completed	1
Alachua	001	269956	247336	129172	137772	91263	95656	25524	29497	24721	28739	803	758	36299	20.3	0.3	1.7	8.4	74.4	21	93	42280	45478	45230	3.2	53816	21.2	23.3	13.7	5.9	3.3	644	4.36	269956	91700	158000	42100	31	4963	91	11994	FL COUNTIESCOV112020	339.685	585.281	0.337092	44.4295	1497984447	Completed	1
Alachua	001	269956	247336	129172	137772	91263	95656	25524	29497	24721	28739	803	758	36299	20.3	0.3	1.7	8.4	74.4	21	93	42280	45478	45230	3.2	53816	21.2	23.3	13.7	5.9	3.3	644	4.36	269956	91700	158000	42100	31	4963	91	11994	FL COUNTIESCOV112020	339.685	585.281	0.337092	44.4295	1508809989	Completed	1
Alachua	001	269956	247336	129172	137772	91263	95656	25524	29497	24721	28739	803	758	36299	20.3	0.3	1.7	8.4	74.4	21	93	42280	45478	45230	3.2	53816	21.2	23.3	13.7	5.9	3.3	644	4.36	269956	91700	158000	42100	31	4963	91	11994	FL COUNTIESCOV112020	339.685	585.281	0.337092	44.4295	1508897349	Completed	1
Alachua	001	269956	247336	129172	137772	91263	95656	25524	29497	24721	28739	803	758	36299	20.3	0.3	1.7	8.4	74.4	21	93	42280	45478	45230	3.2	53816	21.2	23.3	13.7	5.9	3.3	644	4.36	269956	91700	158000	42100	31	4963	91	11994	FL COUNTIESCOV112020	339.685	585.281	0.337092	44.4295	1518227719	Completed	1
Alachua	001	269956	247336	129172	137772	91263	95656	25524	29497	24721	28739	803	758	36299	20.3	0.3	1.7	8.4	74.4	21	93	42280	45478	45230	3.2	53816	21.2	23.3	13.7	5.9	3.3	644	4.36	269956	91700	158000	42100	31	4963	91	11994	FL COUNTIESCOV112020	339.685	585.281	0.337092	44.4295	1518368174	Completed	1
Alachua	001	269956	247336	129172	137772	91263	95656	25524	29497	24721	28739	803	758	36299	20.3	0.3	1.7	8.4	74.4	21	93	42280	45478	45230	3.2	53816	21.2	23.3	13.7	5.9	3.3	644	4.36	269956	91700	158000	42100	31	4963	91	11994	FL COUNTIESCOV112020	339.685	585.281	0.337092	44.4295	1518975911	Completed	1
Alachua	001	269956	247336	129172	137772	91263	95656	25524	29497	24721	28739	803	758	36299	20.3	0.3	1.7	8.4	74.4	21	93	42280	45478	45230	3.2	53816	21.2	23.3	13.7	5.9	3.3	644	4.36	269956	91700	158000	42100	31	4963	91	11994	FL COUNTIESCOV112020	339.685	585.281	0.337092	44.4295	1528144581	Completed	1
Alachua	001	269956	247336	129172	137772	91263	95656	25524	29497	24721	28739	803	758	36299	20.3	0.3	1.7	8.4	74.4	21	93	42280	45478	45230	3.2	53816	21.2	23.3	13.7	5.9	3.3	644	4.36	269956	91700	158000	42100	31	4963	91	11994	FL COUNTIESCOV112020	339.685	585.281	0.337092	44.4295	1528160603	Completed	1
Alachua	001	269956	247336	129172	137772	91263	95656	25524	29497	24721	28739	803	758	36299	20.3	0.3	1.7	8.4	74.4	21	93	42280	45478	45230	3.2	53816	21.2	23.3	13.7	5.9	3.3		4.36	269956	91700	158000	42100	31	4963	91	11994	FL COUNTIESCOV112020	339.685	585.281	0.337092	44.4295	1528200284	Completed	1
Alachua	001	269956	247336	129172	137772	91263	95656	25524	29497	24721	28739	803	758	36299	20.3	0.3	1.7	8.4	74.4	21	93	42280	45478	45230	3.2	53816	21.2	23.3	13.7	5.9	3.3	15	4.36	269956	91700	158000	42100	31	4963	91	11994	FL COUNTIESCOV112020	339.685	585.281	0.337092	44.4295	1528321544	Completed	1
Alachua	001	269956	247336	129172	137772	91263	95656	25524	29497	24721	28739	803	758	36299	20.3	0.3	1.7	8.4	74.4	21	93	42280	45478	45230	3.2	53816	21.2	23.3	13.7	5.9	3.3	644	4.36	269956	91700	158000	42100	31	4963	91	11994	FL COUNTIESCOV112020	339.685	585.281	0.337092	44.4295	1538120803	Completed	1
Alachua	001	269956	247336	129172	137772	91263	95656	25524	29497	24721	28739	803	758	36299	20.3	0.3	1.7	8.4	74.4	21	93	42280	45478	45230	3.2	53816	21.2	23.3	13.7	5.9	3.3	33	4.36	269956	91700	158000	42100	31	4963	91	11994	FL COUNTIESCOV112020	339.685	585.281	0.337092	44.4295	1538142377	Completed	1
Alachua	001	269956	247336	129172	137772	91263	95656	25524	29497	24721	28739	803	758	36299	20.3	0.3	1.7	8.4	74.4	21	93	42280	45478	45230	3.2	53816	21.2	23.3	13.7	5.9	3.3	644	4.36	269956	91700	158000	42100	31	4963	91	11994	FL COUNTIESCOV112020	339.685	585.281	0.337092	44.4295	1538196944	Completed	1
Alachua	001	269956	247336	129172	137772	91263	95656	25524	29497	24721	28739	803	758	36299	20.3	0.3	1.7	8.4	74.4	21	93	42280	45478	45230	3.2	53816	21.2	23.3	13.7	5.9	3.3	644	4.36	269956	91700	158000	42100	31	4963	91	11994	FL COUNTIESCOV112020	339.685	585.281	0.337092	44.4295	1538244249	Completed	1
Alachua	001	269956	247336	129172	137772	91263	95656	25524	29497	24721	28739	803	758	36299	20.3	0.3	1.7	8.4	74.4	21	93	42280	45478	45230	3.2	53816	21.2	23.3	13.7	5.9	3.3	644	4.36	269956	91700	158000	42100	31	4963	91	11994	FL COUNTIESCOV112020	339.685	585.281	0.337092	44.4295	1538260393	Completed	1
Alachua	001	269956	247336	129172	137772	91263	95656	25524	29497	24721	28739	803	758	36299	20.3	0.3	1.7	8.4	74.4	21	93	42280	45478	45230	3.2	53816	21.2	23.3	13.7	5.9	3.3		4.36	269956	91700	158000	42100	31	4963	91	11994	FL COUNTIESCOV112020	339.685	585.281	0.337092	44.4295	1538294657	Completed	1
Alachua	001	269956	247336	129172	137772	91263	95656	25524	29497	24721	28739	803	758	36299	20.3	0.3	1.7	8.4	74.4	21	93	42280	45478	45230	3.2	53816	21.2	23.3	13.7	5.9	3.3	644	4.36	269956	91700	158000	42100	31	4963	91	11994	FL COUNTIESCOV112020	339.685	585.281	0.337092	44.4295	1538429287	Completed	1
Alachua	001	269956	247336	129172	137772	91263	95656	25524	29497	24721	28739	803	758	36299	20.3	0.3	1.7	8.4	74.4	21	93	42280	45478	45230	3.2	53816	21.2	23.3	13.7	5.9	3.3		4.36	269956	91700	158000	42100	31	4963	91	11994	FL COUNTIESCOV112020	339.685	585.281	0.337092	44.4295	1548298706	Completed	1
Alachua	001	269956	247336	129172	137772	91263	95656	25524	29497	24721	28739	803	758	36299	20.3	0.3	1.7	8.4	74.4	21	93	42280	45478	45230	3.2	53816	21.2	23.3	13.7	5.9	3.3	33	4.36	269956	91700	158000	42100	31	4963	91	11994	FL COUNTIESCOV112020	339.685	585.281	0.337092	44.4295	1548319551	Completed	1
Alachua	001	269956	247336	129172	137772	91263	95656	25524	29497	24721	28739	803	758	36299	20.3	0.3	1.7	8.4	74.4	21	93	42280	45478	45230	3.2	53816	21.2	23.3	13.7	5.9	3.3	644	4.36	269956	91700	158000	42100	31	4963	91	11994	FL COUNTIESCOV112020	339.685	585.281	0.337092	44.4295	1548345994	Completed	1
Alachua	001	269956	247336	129172	137772	91263	95656	25524	29497	24721	28739	803	758	36299	20.3	0.3	1.7	8.4	74.4	21	93	42280	45478	45230	3.2	53816	21.2	23.3	13.7	5.9	3.3	31	4.36	269956	91700	158000	42100	31	4963	91	11994	FL COUNTIESCOV112020	339.685	585.281	0.337092	44.4295	1548495047	Completed	1
Alachua	001	269956	247336	129172	137772	91263	95656	25524	29497	24721	28739	803	758	36299	20.3	0.3	1.7	8.4	74.4	21	93	42280	45478	45230	3.2	53816	21.2	23.3	13.7	5.9	3.3		4.36	269956	91700	158000	42100	31	4963	91	11994	FL COUNTIESCOV112020	339.685	585.281	0.337092	44.4295	1548520596	Completed	1
Alachua	001	269956	247336	129172	137772	91263	95656	25524	29497	24721	28739	803	758	36299	20.3	0.3	1.7	8.4	74.4	21	93	42280	45478	45230	3.2	53816	21.2	23.3	13.7	5.9	3.3	644	4.36	269956	91700	158000	42100	31	4963	91	11994	FL COUNTIESCOV112020	339.685	585.281	0.337092	44.4295	1548529548	Completed	1
Alachua	001	269956	247336	129172	137772	91263	95656	25524	29497	24721	28739	803	758	36299	20.3	0.3	1.7	8.4	74.4	21	93	42280	45478	45230	3.2	53816	21.2	23.3	13.7	5.9	3.3	644	4.36	269956	91700	158000	42100	31	4963	91	11994	FL COUNTIESCOV112020	339.685	585.281	0.337092	44.4295	1558305433	Completed	1
Alachua	001	269956	247336	129172	137772	91263	95656	25524	29497	24721	28739	803	758	36299	20.3	0.3	1.7	8.4	74.4	21	93	42280	45478	45230	3.2	53816	21.2	23.3	13.7	5.9	3.3	644	4.36	269956	91700	158000	42100	31	4963	91	11994	FL COUNTIESCOV112020	339.685	585.281	0.337092	44.4295	1558356402	Completed	1
Alachua	001	269956	247336	129172	137772	91263	95656	25524	29497	24721	28739	803	758	36299	20.3	0.3	1.7	8.4	74.4	21	93	42280	45478	45230	3.2	53816	21.2	23.3	13.7	5.9	3.3	644	4.36	269956	91700	158000	42100	31	4963	91	11994	FL COUNTIESCOV112020	339.685	585.281	0.337092	44.4295	1558382804	Completed	1
Alachua	001	269956	247336	129172	137772	91263	95656	25524	29497	24721	28739	803	758	36299	20.3	0.3	1.7	8.4	74.4	21	93	42280	45478	45230	3.2	53816	21.2	23.3	13.7	5.9	3.3	644	4.36	269956	91700	158000	42100	31	4963	91	11994	FL COUNTIESCOV112020	339.685	585.281	0.337092	44.4295	1558393918	Completed	1
Alachua	001	269956	247336	129172	137772	91263	95656	25524	29497	24721	28739	803	758	36299	20.3	0.3	1.7	8.4	74.4	21	93	42280	45478	45230	3.2	53816	21.2	23.3	13.7	5.9	3.3	11	4.36	269956	91700	158000	42100	31	4963	91	11994	FL COUNTIESCOV112020	339.685	585.281	0.337092	44.4295	1568449254	Completed	1
Alachua	001	269956	247336	129172	137772	91263	95656	25524	29497	24721	28739	803	758	36299	20.3	0.3	1.7	8.4	74.4	21	93	42280	45478	45230	3.2	53816	21.2	23.3	13.7	5.9	3.3	644	4.36	269956	91700	158000	42100	31	4963	91	11994	FL COUNTIESCOV112020	339.685	585.281	0.337092	44.4295	1568483170	Completed	1
Alachua	001	269956	247336	129172	137772	91263	95656	25524	29497	24721	28739	803	758	36299	20.3	0.3	1.7	8.4	74.4	21	93	42280	45478	45230	3.2	53816	21.2	23.3	13.7	5.9	3.3	644	4.36	269956	91700	158000	42100	31	4963	91	11994	FL COUNTIESCOV112020	339.685	585.281	0.337092	44.4295	1568498012	Completed	1
Alachua	001	269956	247336	129172	137772	91263	95656	25524	29497	24721	28739	803	758	36299	20.3	0.3	1.7	8.4	74.4	21	93	42280	45478	45230	3.2	53816	21.2	23.3	13.7	5.9	3.3	11	4.36	269956	91700	158000	42100	31	4963	91	11994	FL COUNTIESCOV112020	339.685	585.281	0.337092	44.4295	1568741445	Completed	1
Alachua	001	269956	247336	129172	137772	91263	95656	25524	29497	24721	28739	803	758	36299	20.3	0.3	1.7	8.4	74.4	21	93	42280	45478	45230	3.2	53816	21.2	23.3	13.7	5.9	3.3	644	4.36	269956	91700	158000	42100	31	4963	91	11994	FL COUNTIESCOV112020	339.685	585.281	0.337092	44.4295	1578507398	Completed	1
Alachua	001	269956	247336	129172	137772	91263	95656	25524	29497	24721	28739	803	758	36299	20.3	0.3	1.7	8.4	74.4	21	93	42280	45478	45230	3.2	53816	21.2	23.3	13.7	5.9	3.3	644	4.36	269956	91700	158000	42100	31	4963	91	11994	FL COUNTIESCOV112020	339.685	585.281	0.337092	44.4295	1578509758	Completed	1
Alachua	001	269956	247336	129172	137772	91263	95656	25524	29497	24721	28739	803	758	36299	20.3	0.3	1.7	8.4	74.4	21	93	42280	45478	45230	3.2	53816	21.2	23.3	13.7	5.9	3.3	31	4.36	269956	91700	158000	42100	31	4963	91	11994	FL COUNTIESCOV112020	339.685	585.281	0.337092	44.4295	1578574497	Completed	1
Alachua	001	269956	247336	129172	137772	91263	95656	25524	29497	24721	28739	803	758	36299	20.3	0.3	1.7	8.4	74.4	21	93	42280	45478	45230	3.2	53816	21.2	23.3	13.7	5.9	3.3	644	4.36	269956	91700	158000	42100	31	4963	91	11994	FL COUNTIESCOV112020	339.685	585.281	0.337092	44.4295	1578579694	Completed	1
Alachua	001	269956	247336	129172	137772	91263	95656	25524	29497	24721	28739	803	758	36299	20.3	0.3	1.7	8.4	74.4	21	93	42280	45478	45230	3.2	53816	21.2	23.3	13.7	5.9	3.3	644	4.36	269956	91700	158000	42100	31	4963	91	11994	FL COUNTIESCOV112020	339.685	585.281	0.337092	44.4295	1578595948	Completed	1
Alachua	001	269956	247336	129172	137772	91263	95656	25524	29497	24721	28739	803	758	36299	20.3	0.3	1.7	8.4	74.4	21	93	42280	45478	45230	3.2	53816	21.2	23.3	13.7	5.9	3.3	644	4.36	269956	91700	158000	42100	31	4963	91	11994	FL COUNTIESCOV112020	339.685	585.281	0.337092	44.4295	1578609301	Completed	1
Alachua	001	269956	247336	129172	137772	91263	95656	25524	29497	24721	28739	803	758	36299	20.3	0.3	1.7	8.4	74.4	21	93	42280	45478	45230	3.2	53816	21.2	23.3	13.7	5.9	3.3		4.36	269956	91700	158000	42100	31	4963	91	11994	FL COUNTIESCOV112020	339.685	585.281	0.337092	44.4295	1578777140	Completed	1
Alachua	001	269956	247336	129172	137772	91263	95656	25524	29497	24721	28739	803	758	36299	20.3	0.3	1.7	8.4	74.4	21	93	42280	45478	45230	3.2	53816	21.2	23.3	13.7	5.9	3.3	644	4.36	269956	91700	158000	42100	31	4963	91	11994	FL COUNTIESCOV112020	339.685	585.281	0.337092	44.4295	1588607873	Completed	1
Alachua	001	269956	247336	129172	137772	91263	95656	25524	29497	24721	28739	803	758	36299	20.3	0.3	1.7	8.4	74.4	21	93	42280	45478	45230	3.2	53816	21.2	23.3	13.7	5.9	3.3	644	4.36	269956	91700	158000	42100	31	4963	91	11994	FL COUNTIESCOV112020	339.685	585.281	0.337092	44.4295	1588872212	Completed	1
Alachua	001	269956	247336	129172	137772	91263	95656	25524	29497	24721	28739	803	758	36299	20.3	0.3	1.7	8.4	74.4	21	93	42280	45478	45230	3.2	53816	21.2	23.3	13.7	5.9	3.3	31	4.36	269956	91700	158000	42100	31	4963	91	11994	FL COUNTIESCOV112020	339.685	585.281	0.337092	44.4295	1588872287	Completed	1
Alachua	001	269956	247336	129172	137772	91263	95656	25524	29497	24721	28739	803	758	36299	20.3	0.3	1.7	8.4	74.4	21	93	42280	45478	45230	3.2	53816	21.2	23.3	13.7	5.9	3.3	644	4.36	269956	91700	158000	42100	31	4963	91	11994	FL COUNTIESCOV112020	339.685	585.281	0.337092	44.4295	1588910632	Completed	1
Alachua	001	269956	247336	129172	137772	91263	95656	25524	29497	24721	28739	803	758	36299	20.3	0.3	1.7	8.4	74.4	21	93	42280	45478	45230	3.2	53816	21.2	23.3	13.7	5.9	3.3	644	4.36	269956	91700	158000	42100	31	4963	91	11994	FL COUNTIESCOV112020	339.685	585.281	0.337092	44.4295	1598068736	Completed	1
Alachua	001	269956	247336	129172	137772	91263	95656	25524	29497	24721	28739	803	758	36299	20.3	0.3	1.7	8.4	74.4	21	93	42280	45478	45230	3.2	53816	21.2	23.3	13.7	5.9	3.3	31	4.36	269956	91700	158000	42100	31	4963	91	11994	FL COUNTIESCOV112020	339.685	585.281	0.337092	44.4295	1598181224	Completed	1
Alachua	001	269956	247336	129172	137772	91263	95656	25524	29497	24721	28739	803	758	36299	20.3	0.3	1.7	8.4	74.4	21	93	42280	45478	45230	3.2	53816	21.2	23.3	13.7	5.9	3.3	644	4.36	269956	91700	158000	42100	31	4963	91	11994	FL COUNTIESCOV112020	339.685	585.281	0.337092	44.4295	1598773806	Completed	1
Alachua	001	269956	247336	129172	137772	91263	95656	25524	29497	24721	28739	803	758	36299	20.3	0.3	1.7	8.4	74.4	21	93	42280	45478	45230	3.2	53816	21.2	23.3	13.7	5.9	3.3	15	4.36	269956	91700	158000	42100	31	4963	91	11994	FL COUNTIESCOV112020	339.685	585.281	0.337092	44.4295	1609192376	Completed	1
Alachua	001	269956	247336	129172	137772	91263	95656	25524	29497	24721	28739	803	758	36299	20.3	0.3	1.7	8.4	74.4	21	93	42280	45478	45230	3.2	53816	21.2	23.3	13.7	5.9	3.3	644	4.36	269956	91700	158000	42100	31	4963	91	11994	FL COUNTIESCOV112020	339.685	585.281	0.337092	44.4295	1609800796	Completed	1
Alachua	001	269956	247336	129172	137772	91263	95656	25524	29497	24721	28739	803	758	36299	20.3	0.3	1.7	8.4	74.4	21	93	42280	45478	45230	3.2	53816	21.2	23.3	13.7	5.9	3.3	644	4.36	269956	91700	158000	42100	31	4963	91	11994	FL COUNTIESCOV112020	339.685	585.281	0.337092	44.4295	1609817600	Completed	1
Alachua	001	269956	247336	129172	137772	91263	95656	25524	29497	24721	28739	803	758	36299	20.3	0.3	1.7	8.4	74.4	21	93	42280	45478	45230	3.2	53816	21.2	23.3	13.7	5.9	3.3	644	4.36	269956	91700	158000	42100	31	4963	91	11994	FL COUNTIESCOV112020	339.685	585.281	0.337092	44.4295	1609841840	Completed	1
Alachua	001	269956	247336	129172	137772	91263	95656	25524	29497	24721	28739	803	758	36299	20.3	0.3	1.7	8.4	74.4	21	93	42280	45478	45230	3.2	53816	21.2	23.3	13.7	5.9	3.3		4.36	269956	91700	158000	42100	31	4963	91	11994	FL COUNTIESCOV112020	339.685	585.281	0.337092	44.4295	1609916899	Completed	1
Alachua	001	269956	247336	129172	137772	91263	95656	25524	29497	24721	28739	803	758	36299	20.3	0.3	1.7	8.4	74.4	21	93	42280	45478	45230	3.2	53816	21.2	23.3	13.7	5.9	3.3	644	4.36	269956	91700	158000	42100	31	4963	91	11994	FL COUNTIESCOV112020	339.685	585.281	0.337092	44.4295	1619117850	Completed	1
Alachua	001	269956	247336	129172	137772	91263	95656	25524	29497	24721	28739	803	758	36299	20.3	0.3	1.7	8.4	74.4	21	93	42280	45478	45230	3.2	53816	21.2	23.3	13.7	5.9	3.3	644	4.36	269956	91700	158000	42100	31	4963	91	11994	FL COUNTIESCOV112020	339.685	585.281	0.337092	44.4295	1619141330	Completed	1
Alachua	001	269956	247336	129172	137772	91263	95656	25524	29497	24721	28739	803	758	36299	20.3	0.3	1.7	8.4	74.4	21	93	42280	45478	45230	3.2	53816	21.2	23.3	13.7	5.9	3.3	644	4.36	269956	91700	158000	42100	31	4963	91	11994	FL COUNTIESCOV112020	339.685	585.281	0.337092	44.4295	1619230331	Completed	1
Alachua	001	269956	247336	129172	137772	91263	95656	25524	29497	24721	28739	803	758	36299	20.3	0.3	1.7	8.4	74.4	21	93	42280	45478	45230	3.2	53816	21.2	23.3	13.7	5.9	3.3	644	4.36	269956	91700	158000	42100	31	4963	91	11994	FL COUNTIESCOV112020	339.685	585.281	0.337092	44.4295	1619261930	Completed	1
Alachua	001	269956	247336	129172	137772	91263	95656	25524	29497	24721	28739	803	758	36299	20.3	0.3	1.7	8.4	74.4	21	93	42280	45478	45230	3.2	53816	21.2	23.3	13.7	5.9	3.3	644	4.36	269956	91700	158000	42100	31	4963	91	11994	FL COUNTIESCOV112020	339.685	585.281	0.337092	44.4295	1619904380	Completed	1
Alachua	001	269956	247336	129172	137772	91263	95656	25524	29497	24721	28739	803	758	36299	20.3	0.3	1.7	8.4	74.4	21	93	42280	45478	45230	3.2	53816	21.2	23.3	13.7	5.9	3.3	644	4.36	269956	91700	158000	42100	31	4963	91	11994	FL COUNTIESCOV112020	339.685	585.281	0.337092	44.4295	1619915246	Completed	1
Alachua	001	269956	247336	129172	137772	91263	95656	25524	29497	24721	28739	803	758	36299	20.3	0.3	1.7	8.4	74.4	21	93	42280	45478	45230	3.2	53816	21.2	23.3	13.7	5.9	3.3	644	4.36	269956	91700	158000	42100	31	4963	91	11994	FL COUNTIESCOV112020	339.685	585.281	0.337092	44.4295	1619923091	Completed	1
Alachua	001	269956	247336	129172	137772	91263	95656	25524	29497	24721	28739	803	758	36299	20.3	0.3	1.7	8.4	74.4	21	93	42280	45478	45230	3.2	53816	21.2	23.3	13.7	5.9	3.3	644	4.36	269956	91700	158000	42100	31	4963	91	11994	FL COUNTIESCOV112020	339.685	585.281	0.337092	44.4295	1619995412	Completed	1
Alachua	001	269956	247336	129172	137772	91263	95656	25524	29497	24721	28739	803	758	36299	20.3	0.3	1.7	8.4	74.4	21	93	42280	45478	45230	3.2	53816	21.2	23.3	13.7	5.9	3.3	11	4.36	269956	91700	158000	42100	31	4963	91	11994	FL COUNTIESCOV112020	339.685	585.281	0.337092	44.4295	1629077318	Completed	1
Alachua	001	269956	247336	129172	137772	91263	95656	25524	29497	24721	28739	803	758	36299	20.3	0.3	1.7	8.4	74.4	21	93	42280	45478	45230	3.2	53816	21.2	23.3	13.7	5.9	3.3	644	4.36	269956	91700	158000	42100	31	4963	91	11994	FL COUNTIESCOV112020	339.685	585.281	0.337092	44.4295	1629085790	Completed	1
Alachua	001	269956	247336	129172	137772	91263	95656	25524	29497	24721	28739	803	758	36299	20.3	0.3	1.7	8.4	74.4	21	93	42280	45478	45230	3.2	53816	21.2	23.3	13.7	5.9	3.3	644	4.36	269956	91700	158000	42100	31	4963	91	11994	FL COUNTIESCOV112020	339.685	585.281	0.337092	44.4295	1639110794	Completed	1
Alachua	001	269956	247336	129172	137772	91263	95656	25524	29497	24721	28739	803	758	36299	20.3	0.3	1.7	8.4	74.4	21	93	42280	45478	45230	3.2	53816	21.2	23.3	13.7	5.9	3.3	644	4.36	269956	91700	158000	42100	31	4963	91	11994	FL COUNTIESCOV112020	339.685	585.281	0.337092	44.4295	1639118532	Completed	1
Alachua	001	269956	247336	129172	137772	91263	95656	25524	29497	24721	28739	803	758	36299	20.3	0.3	1.7	8.4	74.4	21	93	42280	45478	45230	3.2	53816	21.2	23.3	13.7	5.9	3.3	644	4.36	269956	91700	158000	42100	31	4963	91	11994	FL COUNTIESCOV112020	339.685	585.281	0.337092	44.4295	1639141104	Completed	1
Alachua	001	269956	247336	129172	137772	91263	95656	25524	29497	24721	28739	803	758	36299	20.3	0.3	1.7	8.4	74.4	21	93	42280	45478	45230	3.2	53816	21.2	23.3	13.7	5.9	3.3		4.36	269956	91700	158000	42100	31	4963	91	11994	FL COUNTIESCOV112020	339.685	585.281	0.337092	44.4295	1639193600	Completed	1
Alachua	001	269956	247336	129172	137772	91263	95656	25524	29497	24721	28739	803	758	36299	20.3	0.3	1.7	8.4	74.4	21	93	42280	45478	45230	3.2	53816	21.2	23.3	13.7	5.9	3.3	31	4.36	269956	91700	158000	42100	31	4963	91	11994	FL COUNTIESCOV112020	339.685	585.281	0.337092	44.4295	1639362395	Completed	1
Alachua	001	269956	247336	129172	137772	91263	95656	25524	29497	24721	28739	803	758	36299	20.3	0.3	1.7	8.4	74.4	21	93	42280	45478	45230	3.2	53816	21.2	23.3	13.7	5.9	3.3	644	4.36	269956	91700	158000	42100	31	4963	91	11994	FL COUNTIESCOV112020	339.685	585.281	0.337092	44.4295	1639427248	Completed	1
Alachua	001	269956	247336	129172	137772	91263	95656	25524	29497	24721	28739	803	758	36299	20.3	0.3	1.7	8.4	74.4	21	93	42280	45478	45230	3.2	53816	21.2	23.3	13.7	5.9	3.3	644	4.36	269956	91700	158000	42100	31	4963	91	11994	FL COUNTIESCOV112020	339.685	585.281	0.337092	44.4295	1649202003	Completed	1
Alachua	001	269956	247336	129172	137772	91263	95656	25524	29497	24721	28739	803	758	36299	20.3	0.3	1.7	8.4	74.4	21	93	42280	45478	45230	3.2	53816	21.2	23.3	13.7	5.9	3.3	644	4.36	269956	91700	158000	42100	31	4963	91	11994	FL COUNTIESCOV112020	339.685	585.281	0.337092	44.4295	1649218652	Completed	1
Alachua	001	269956	247336	129172	137772	91263	95656	25524	29497	24721	28739	803	758	36299	20.3	0.3	1.7	8.4	74.4	21	93	42280	45478	45230	3.2	53816	21.2	23.3	13.7	5.9	3.3	644	4.36	269956	91700	158000	42100	31	4963	91	11994	FL COUNTIESCOV112020	339.685	585.281	0.337092	44.4295	1649287798	Completed	1
Alachua	001	269956	247336	129172	137772	91263	95656	25524	29497	24721	28739	803	758	36299	20.3	0.3	1.7	8.4	74.4	21	93	42280	45478	45230	3.2	53816	21.2	23.3	13.7	5.9	3.3	15	4.36	269956	91700	158000	42100	31	4963	91	11994	FL COUNTIESCOV112020	339.685	585.281	0.337092	44.4295	1649528407	Completed	1
Alachua	001	269956	247336	129172	137772	91263	95656	25524	29497	24721	28739	803	758	36299	20.3	0.3	1.7	8.4	74.4	21	93	42280	45478	45230	3.2	53816	21.2	23.3	13.7	5.9	3.3	644	4.36	269956	91700	158000	42100	31	4963	91	11994	FL COUNTIESCOV112020	339.685	585.281	0.337092	44.4295	1649612292	Completed	1
Alachua	001	269956	247336	129172	137772	91263	95656	25524	29497	24721	28739	803	758	36299	20.3	0.3	1.7	8.4	74.4	21	93	42280	45478	45230	3.2	53816	21.2	23.3	13.7	5.9	3.3	644	4.36	269956	91700	158000	42100	31	4963	91	11994	FL COUNTIESCOV112020	339.685	585.281	0.337092	44.4295	1659305720	Completed	1
Alachua	001	269956	247336	129172	137772	91263	95656	25524	29497	24721	28739	803	758	36299	20.3	0.3	1.7	8.4	74.4	21	93	42280	45478	45230	3.2	53816	21.2	23.3	13.7	5.9	3.3	644	4.36	269956	91700	158000	42100	31	4963	91	11994	FL COUNTIESCOV112020	339.685	585.281	0.337092	44.4295	1659328243	Completed	1
Alachua	001	269956	247336	129172	137772	91263	95656	25524	29497	24721	28739	803	758	36299	20.3	0.3	1.7	8.4	74.4	21	93	42280	45478	45230	3.2	53816	21.2	23.3	13.7	5.9	3.3	644	4.36	269956	91700	158000	42100	31	4963	91	11994	FL COUNTIESCOV112020	339.685	585.281	0.337092	44.4295	1659328912	Completed	1
Alachua	001	269956	247336	129172	137772	91263	95656	25524	29497	24721	28739	803	758	36299	20.3	0.3	1.7	8.4	74.4	21	93	42280	45478	45230	3.2	53816	21.2	23.3	13.7	5.9	3.3	644	4.36	269956	91700	158000	42100	31	4963	91	11994	FL COUNTIESCOV112020	339.685	585.281	0.337092	44.4295	1659333284	Completed	1
Alachua	001	269956	247336	129172	137772	91263	95656	25524	29497	24721	28739	803	758	36299	20.3	0.3	1.7	8.4	74.4	21	93	42280	45478	45230	3.2	53816	21.2	23.3	13.7	5.9	3.3	33	4.36	269956	91700	158000	42100	31	4963	91	11994	FL COUNTIESCOV112020	339.685	585.281	0.337092	44.4295	1659341196	Completed	1
Alachua	001	269956	247336	129172	137772	91263	95656	25524	29497	24721	28739	803	758	36299	20.3	0.3	1.7	8.4	74.4	21	93	42280	45478	45230	3.2	53816	21.2	23.3	13.7	5.9	3.3	644	4.36	269956	91700	158000	42100	31	4963	91	11994	FL COUNTIESCOV112020	339.685	585.281	0.337092	44.4295	1659477875	Completed	1
Alachua	001	269956	247336	129172	137772	91263	95656	25524	29497	24721	28739	803	758	36299	20.3	0.3	1.7	8.4	74.4	21	93	42280	45478	45230	3.2	53816	21.2	23.3	13.7	5.9	3.3	644	4.36	269956	91700	158000	42100	31	4963	91	11994	FL COUNTIESCOV112020	339.685	585.281	0.337092	44.4295	1659794170	Completed	1
Alachua	001	269956	247336	129172	137772	91263	95656	25524	29497	24721	28739	803	758	36299	20.3	0.3	1.7	8.4	74.4	21	93	42280	45478	45230	3.2	53816	21.2	23.3	13.7	5.9	3.3	11	4.36	269956	91700	158000	42100	31	4963	91	11994	FL COUNTIESCOV112020	339.685	585.281	0.337092	44.4295	1669492641	Completed	1
Alachua	001	269956	247336	129172	137772	91263	95656	25524	29497	24721	28739	803	758	36299	20.3	0.3	1.7	8.4	74.4	21	93	42280	45478	45230	3.2	53816	21.2	23.3	13.7	5.9	3.3	644	4.36	269956	91700	158000	42100	31	4963	91	11994	FL COUNTIESCOV112020	339.685	585.281	0.337092	44.4295	1669647533	Completed	1
Alachua	001	269956	247336	129172	137772	91263	95656	25524	29497	24721	28739	803	758	36299	20.3	0.3	1.7	8.4	74.4	21	93	42280	45478	45230	3.2	53816	21.2	23.3	13.7	5.9	3.3	644	4.36	269956	91700	158000	42100	31	4963	91	11994	FL COUNTIESCOV112020	339.685	585.281	0.337092	44.4295	1689800880	Completed	1
Alachua	001	269956	247336	129172	137772	91263	95656	25524	29497	24721	28739	803	758	36299	20.3	0.3	1.7	8.4	74.4	21	93	42280	45478	45230	3.2	53816	21.2	23.3	13.7	5.9	3.3	11	4.36	269956	91700	158000	42100	31	4963	91	11994	FL COUNTIESCOV112020	339.685	585.281	0.337092	44.4295	1689808180	Completed	1
Alachua	001	269956	247336	129172	137772	91263	95656	25524	29497	24721	28739	803	758	36299	20.3	0.3	1.7	8.4	74.4	21	93	42280	45478	45230	3.2	53816	21.2	23.3	13.7	5.9	3.3	644	4.36	269956	91700	158000	42100	31	4963	91	11994	FL COUNTIESCOV112020	339.685	585.281	0.337092	44.4295	1689814584	Completed	1
Alachua	001	269956	247336	129172	137772	91263	95656	25524	29497	24721	28739	803	758	36299	20.3	0.3	1.7	8.4	74.4	21	93	42280	45478	45230	3.2	53816	21.2	23.3	13.7	5.9	3.3	644	4.36	269956	91700	158000	42100	31	4963	91	11994	FL COUNTIESCOV112020	339.685	585.281	0.337092	44.4295	1699716605	Completed	1
Alachua	001	269956	247336	129172	137772	91263	95656	25524	29497	24721	28739	803	758	36299	20.3	0.3	1.7	8.4	74.4	21	93	42280	45478	45230	3.2	53816	21.2	23.3	13.7	5.9	3.3	33	4.36	269956	91700	158000	42100	31	4963	91	11994	FL COUNTIESCOV112020	339.685	585.281	0.337092	44.4295	1700073160	Completed	1
Alachua	001	269956	247336	129172	137772	91263	95656	25524	29497	24721	28739	803	758	36299	20.3	0.3	1.7	8.4	74.4	21	93	42280	45478	45230	3.2	53816	21.2	23.3	13.7	5.9	3.3	644	4.36	269956	91700	158000	42100	31	4963	91	11994	FL COUNTIESCOV112020	339.685	585.281	0.337092	44.4295	1700804507	Completed	1
Alachua	001	269956	247336	129172	137772	91263	95656	25524	29497	24721	28739	803	758	36299	20.3	0.3	1.7	8.4	74.4	21	93	42280	45478	45230	3.2	53816	21.2	23.3	13.7	5.9	3.3	644	4.36	269956	91700	158000	42100	31	4963	91	11994	FL COUNTIESCOV112020	339.685	585.281	0.337092	44.4295	1700818150	Completed	1
Alachua	001	269956	247336	129172	137772	91263	95656	25524	29497	24721	28739	803	758	36299	20.3	0.3	1.7	8.4	74.4	21	93	42280	45478	45230	3.2	53816	21.2	23.3	13.7	5.9	3.3	644	4.36	269956	91700	158000	42100	31	4963	91	11994	FL COUNTIESCOV112020	339.685	585.281	0.337092	44.4295	1700993714	Completed	1
Alachua	001	269956	247336	129172	137772	91263	95656	25524	29497	24721	28739	803	758	36299	20.3	0.3	1.7	8.4	74.4	21	93	42280	45478	45230	3.2	53816	21.2	23.3	13.7	5.9	3.3	644	4.36	269956	91700	158000	42100	31	4963	91	11994	FL COUNTIESCOV112020	339.685	585.281	0.337092	44.4295	1710083290	Completed	1
Alachua	001	269956	247336	129172	137772	91263	95656	25524	29497	24721	28739	803	758	36299	20.3	0.3	1.7	8.4	74.4	21	93	42280	45478	45230	3.2	53816	21.2	23.3	13.7	5.9	3.3	15	4.36	269956	91700	158000	42100	31	4963	91	11994	FL COUNTIESCOV112020	339.685	585.281	0.337092	44.4295	1710113899	Completed	1
Alachua	001	269956	247336	129172	137772	91263	95656	25524	29497	24721	28739	803	758	36299	20.3	0.3	1.7	8.4	74.4	21	93	42280	45478	45230	3.2	53816	21.2	23.3	13.7	5.9	3.3	644	4.36	269956	91700	158000	42100	31	4963	91	11994	FL COUNTIESCOV112020	339.685	585.281	0.337092	44.4295	1710976030	Completed	1
Alachua	001	269956	247336	129172	137772	91263	95656	25524	29497	24721	28739	803	758	36299	20.3	0.3	1.7	8.4	74.4	21	93	42280	45478	45230	3.2	53816	21.2	23.3	13.7	5.9	3.3	644	4.36	269956	91700	158000	42100	31	4963	91	11994	FL COUNTIESCOV112020	339.685	585.281	0.337092	44.4295	1720023377	Completed	1
Alachua	001	269956	247336	129172	137772	91263	95656	25524	29497	24721	28739	803	758	36299	20.3	0.3	1.7	8.4	74.4	21	93	42280	45478	45230	3.2	53816	21.2	23.3	13.7	5.9	3.3	644	4.36	269956	91700	158000	42100	31	4963	91	11994	FL COUNTIESCOV112020	339.685	585.281	0.337092	44.4295	1720024458	Completed	1
Alachua	001	269956	247336	129172	137772	91263	95656	25524	29497	24721	28739	803	758	36299	20.3	0.3	1.7	8.4	74.4	21	93	42280	45478	45230	3.2	53816	21.2	23.3	13.7	5.9	3.3	644	4.36	269956	91700	158000	42100	31	4963	91	11994	FL COUNTIESCOV112020	339.685	585.281	0.337092	44.4295	1720170806	Completed	1
Alachua	001	269956	247336	129172	137772	91263	95656	25524	29497	24721	28739	803	758	36299	20.3	0.3	1.7	8.4	74.4	21	93	42280	45478	45230	3.2	53816	21.2	23.3	13.7	5.9	3.3	644	4.36	269956	91700	158000	42100	31	4963	91	11994	FL COUNTIESCOV112020	339.685	585.281	0.337092	44.4295	1730399429	Completed	1
Alachua	001	269956	247336	129172	137772	91263	95656	25524	29497	24721	28739	803	758	36299	20.3	0.3	1.7	8.4	74.4	21	93	42280	45478	45230	3.2	53816	21.2	23.3	13.7	5.9	3.3	644	4.36	269956	91700	158000	42100	31	4963	91	11994	FL COUNTIESCOV112020	339.685	585.281	0.337092	44.4295	1730401142	Completed	1
Alachua	001	269956	247336	129172	137772	91263	95656	25524	29497	24721	28739	803	758	36299	20.3	0.3	1.7	8.4	74.4	21	93	42280	45478	45230	3.2	53816	21.2	23.3	13.7	5.9	3.3	644	4.36	269956	91700	158000	42100	31	4963	91	11994	FL COUNTIESCOV112020	339.685	585.281	0.337092	44.4295	1730496076	Completed	1
Alachua	001	269956	247336	129172	137772	91263	95656	25524	29497	24721	28739	803	758	36299	20.3	0.3	1.7	8.4	74.4	21	93	42280	45478	45230	3.2	53816	21.2	23.3	13.7	5.9	3.3	644	4.36	269956	91700	158000	42100	31	4963	91	11994	FL COUNTIESCOV112020	339.685	585.281	0.337092	44.4295	1740208503	Completed	1
Alachua	001	269956	247336	129172	137772	91263	95656	25524	29497	24721	28739	803	758	36299	20.3	0.3	1.7	8.4	74.4	21	93	42280	45478	45230	3.2	53816	21.2	23.3	13.7	5.9	3.3	644	4.36	269956	91700	158000	42100	31	4963	91	11994	FL COUNTIESCOV112020	339.685	585.281	0.337092	44.4295	1740212182	Completed	1
Alachua	001	269956	247336	129172	137772	91263	95656	25524	29497	24721	28739	803	758	36299	20.3	0.3	1.7	8.4	74.4	21	93	42280	45478	45230	3.2	53816	21.2	23.3	13.7	5.9	3.3	31	4.36	269956	91700	158000	42100	31	4963	91	11994	FL COUNTIESCOV112020	339.685	585.281	0.337092	44.4295	1740661701	Completed	1
Alachua	001	269956	247336	129172	137772	91263	95656	25524	29497	24721	28739	803	758	36299	20.3	0.3	1.7	8.4	74.4	21	93	42280	45478	45230	3.2	53816	21.2	23.3	13.7	5.9	3.3	644	4.36	269956	91700	158000	42100	31	4963	91	11994	FL COUNTIESCOV112020	339.685	585.281	0.337092	44.4295	1750327938	Completed	1
Alachua	001	269956	247336	129172	137772	91263	95656	25524	29497	24721	28739	803	758	36299	20.3	0.3	1.7	8.4	74.4	21	93	42280	45478	45230	3.2	53816	21.2	23.3	13.7	5.9	3.3	644	4.36	269956	91700	158000	42100	31	4963	91	11994	FL COUNTIESCOV112020	339.685	585.281	0.337092	44.4295	1750410262	Completed	1
Alachua	001	269956	247336	129172	137772	91263	95656	25524	29497	24721	28739	803	758	36299	20.3	0.3	1.7	8.4	74.4	21	93	42280	45478	45230	3.2	53816	21.2	23.3	13.7	5.9	3.3	31	4.36	269956	91700	158000	42100	31	4963	91	11994	FL COUNTIESCOV112020	339.685	585.281	0.337092	44.4295	1750758314	Completed	1
Alachua	001	269956	247336	129172	137772	91263	95656	25524	29497	24721	28739	803	758	36299	20.3	0.3	1.7	8.4	74.4	21	93	42280	45478	45230	3.2	53816	21.2	23.3	13.7	5.9	3.3		4.36	269956	91700	158000	42100	31	4963	91	11994	FL COUNTIESCOV112020	339.685	585.281	0.337092	44.4295	1760490734	Completed	1
Alachua	001	269956	247336	129172	137772	91263	95656	25524	29497	24721	28739	803	758	36299	20.3	0.3	1.7	8.4	74.4	21	93	42280	45478	45230	3.2	53816	21.2	23.3	13.7	5.9	3.3	11	4.36	269956	91700	158000	42100	31	4963	91	11994	FL COUNTIESCOV112020	339.685	585.281	0.337092	44.4295	1760510366	Completed	1
Alachua	001	269956	247336	129172	137772	91263	95656	25524	29497	24721	28739	803	758	36299	20.3	0.3	1.7	8.4	74.4	21	93	42280	45478	45230	3.2	53816	21.2	23.3	13.7	5.9	3.3	31	4.36	269956	91700	158000	42100	31	4963	91	11994	FL COUNTIESCOV112020	339.685	585.281	0.337092	44.4295	1760570352	Completed	1
Alachua	001	269956	247336	129172	137772	91263	95656	25524	29497	24721	28739	803	758	36299	20.3	0.3	1.7	8.4	74.4	21	93	42280	45478	45230	3.2	53816	21.2	23.3	13.7	5.9	3.3	644	4.36	269956	91700	158000	42100	31	4963	91	11994	FL COUNTIESCOV112020	339.685	585.281	0.337092	44.4295	1760571467	Completed	1
Alachua	001	269956	247336	129172	137772	91263	95656	25524	29497	24721	28739	803	758	36299	20.3	0.3	1.7	8.4	74.4	21	93	42280	45478	45230	3.2	53816	21.2	23.3	13.7	5.9	3.3	644	4.36	269956	91700	158000	42100	31	4963	91	11994	FL COUNTIESCOV112020	339.685	585.281	0.337092	44.4295	1770523813	Completed	1
Alachua	001	269956	247336	129172	137772	91263	95656	25524	29497	24721	28739	803	758	36299	20.3	0.3	1.7	8.4	74.4	21	93	42280	45478	45230	3.2	53816	21.2	23.3	13.7	5.9	3.3	644	4.36	269956	91700	158000	42100	31	4963	91	11994	FL COUNTIESCOV112020	339.685	585.281	0.337092	44.4295	1770553885	Completed	1
Alachua	001	269956	247336	129172	137772	91263	95656	25524	29497	24721	28739	803	758	36299	20.3	0.3	1.7	8.4	74.4	21	93	42280	45478	45230	3.2	53816	21.2	23.3	13.7	5.9	3.3	644	4.36	269956	91700	158000	42100	31	4963	91	11994	FL COUNTIESCOV112020	339.685	585.281	0.337092	44.4295	1770599094	Completed	1
Alachua	001	269956	247336	129172	137772	91263	95656	25524	29497	24721	28739	803	758	36299	20.3	0.3	1.7	8.4	74.4	21	93	42280	45478	45230	3.2	53816	21.2	23.3	13.7	5.9	3.3	644	4.36	269956	91700	158000	42100	31	4963	91	11994	FL COUNTIESCOV112020	339.685	585.281	0.337092	44.4295	1770788085	Completed	1
Alachua	001	269956	247336	129172	137772	91263	95656	25524	29497	24721	28739	803	758	36299	20.3	0.3	1.7	8.4	74.4	21	93	42280	45478	45230	3.2	53816	21.2	23.3	13.7	5.9	3.3	644	4.36	269956	91700	158000	42100	31	4963	91	11994	FL COUNTIESCOV112020	339.685	585.281	0.337092	44.4295	1770891418	Completed	1
Alachua	001	269956	247336	129172	137772	91263	95656	25524	29497	24721	28739	803	758	36299	20.3	0.3	1.7	8.4	74.4	21	93	42280	45478	45230	3.2	53816	21.2	23.3	13.7	5.9	3.3	15	4.36	269956	91700	158000	42100	31	4963	91	11994	FL COUNTIESCOV112020	339.685	585.281	0.337092	44.4295	1780780841	Completed	1
Alachua	001	269956	247336	129172	137772	91263	95656	25524	29497	24721	28739	803	758	36299	20.3	0.3	1.7	8.4	74.4	21	93	42280	45478	45230	3.2	53816	21.2	23.3	13.7	5.9	3.3	644	4.36	269956	91700	158000	42100	31	4963	91	11994	FL COUNTIESCOV112020	339.685	585.281	0.337092	44.4295	1780885921	Completed	1
Alachua	001	269956	247336	129172	137772	91263	95656	25524	29497	24721	28739	803	758	36299	20.3	0.3	1.7	8.4	74.4	21	93	42280	45478	45230	3.2	53816	21.2	23.3	13.7	5.9	3.3	644	4.36	269956	91700	158000	42100	31	4963	91	11994	FL COUNTIESCOV112020	339.685	585.281	0.337092	44.4295	1790732469	Completed	1
Alachua	001	269956	247336	129172	137772	91263	95656	25524	29497	24721	28739	803	758	36299	20.3	0.3	1.7	8.4	74.4	21	93	42280	45478	45230	3.2	53816	21.2	23.3	13.7	5.9	3.3	644	4.36	269956	91700	158000	42100	31	4963	91	11994	FL COUNTIESCOV112020	339.685	585.281	0.337092	44.4295	1790868925	Completed	1
Alachua	001	269956	247336	129172	137772	91263	95656	25524	29497	24721	28739	803	758	36299	20.3	0.3	1.7	8.4	74.4	21	93	42280	45478	45230	3.2	53816	21.2	23.3	13.7	5.9	3.3	644	4.36	269956	91700	158000	42100	31	4963	91	11994	FL COUNTIESCOV112020	339.685	585.281	0.337092	44.4295	1790925436	Completed	1
Alachua	001	269956	247336	129172	137772	91263	95656	25524	29497	24721	28739	803	758	36299	20.3	0.3	1.7	8.4	74.4	21	93	42280	45478	45230	3.2	53816	21.2	23.3	13.7	5.9	3.3	644	4.36	269956	91700	158000	42100	31	4963	91	11994	FL COUNTIESCOV112020	339.685	585.281	0.337092	44.4295	1801009782	Completed	1
Alachua	001	269956	247336	129172	137772	91263	95656	25524	29497	24721	28739	803	758	36299	20.3	0.3	1.7	8.4	74.4	21	93	42280	45478	45230	3.2	53816	21.2	23.3	13.7	5.9	3.3	644	4.36	269956	91700	158000	42100	31	4963	91	11994	FL COUNTIESCOV112020	339.685	585.281	0.337092	44.4295	1801837844	Completed	1
Alachua	001	269956	247336	129172	137772	91263	95656	25524	29497	24721	28739	803	758	36299	20.3	0.3	1.7	8.4	74.4	21	93	42280	45478	45230	3.2	53816	21.2	23.3	13.7	5.9	3.3	644	4.36	269956	91700	158000	42100	31	4963	91	11994	FL COUNTIESCOV112020	339.685	585.281	0.337092	44.4295	1801876289	Completed	1
Alachua	001	269956	247336	129172	137772	91263	95656	25524	29497	24721	28739	803	758	36299	20.3	0.3	1.7	8.4	74.4	21	93	42280	45478	45230	3.2	53816	21.2	23.3	13.7	5.9	3.3	644	4.36	269956	91700	158000	42100	31	4963	91	11994	FL COUNTIESCOV112020	339.685	585.281	0.337092	44.4295	1801976915	Completed	1
Alachua	001	269956	247336	129172	137772	91263	95656	25524	29497	24721	28739	803	758	36299	20.3	0.3	1.7	8.4	74.4	21	93	42280	45478	45230	3.2	53816	21.2	23.3	13.7	5.9	3.3		4.36	269956	91700	158000	42100	31	4963	91	11994	FL COUNTIESCOV112020	339.685	585.281	0.337092	44.4295	1811062615	Completed	1
Alachua	001	269956	247336	129172	137772	91263	95656	25524	29497	24721	28739	803	758	36299	20.3	0.3	1.7	8.4	74.4	21	93	42280	45478	45230	3.2	53816	21.2	23.3	13.7	5.9	3.3	644	4.36	269956	91700	158000	42100	31	4963	91	11994	FL COUNTIESCOV112020	339.685	585.281	0.337092	44.4295	1811105364	Completed	1
Alachua	001	269956	247336	129172	137772	91263	95656	25524	29497	24721	28739	803	758	36299	20.3	0.3	1.7	8.4	74.4	21	93	42280	45478	45230	3.2	53816	21.2	23.3	13.7	5.9	3.3	31	4.36	269956	91700	158000	42100	31	4963	91	11994	FL COUNTIESCOV112020	339.685	585.281	0.337092	44.4295	1811172992	Completed	1
Alachua	001	269956	247336	129172	137772	91263	95656	25524	29497	24721	28739	803	758	36299	20.3	0.3	1.7	8.4	74.4	21	93	42280	45478	45230	3.2	53816	21.2	23.3	13.7	5.9	3.3	644	4.36	269956	91700	158000	42100	31	4963	91	11994	FL COUNTIESCOV112020	339.685	585.281	0.337092	44.4295	1811225907	Completed	1
Alachua	001	269956	247336	129172	137772	91263	95656	25524	29497	24721	28739	803	758	36299	20.3	0.3	1.7	8.4	74.4	21	93	42280	45478	45230	3.2	53816	21.2	23.3	13.7	5.9	3.3	644	4.36	269956	91700	158000	42100	31	4963	91	11994	FL COUNTIESCOV112020	339.685	585.281	0.337092	44.4295	1811269657	Completed	1
Alachua	001	269956	247336	129172	137772	91263	95656	25524	29497	24721	28739	803	758	36299	20.3	0.3	1.7	8.4	74.4	21	93	42280	45478	45230	3.2	53816	21.2	23.3	13.7	5.9	3.3	644	4.36	269956	91700	158000	42100	31	4963	91	11994	FL COUNTIESCOV112020	339.685	585.281	0.337092	44.4295	1811913296	Completed	1
Alachua	001	269956	247336	129172	137772	91263	95656	25524	29497	24721	28739	803	758	36299	20.3	0.3	1.7	8.4	74.4	21	93	42280	45478	45230	3.2	53816	21.2	23.3	13.7	5.9	3.3	644	4.36	269956	91700	158000	42100	31	4963	91	11994	FL COUNTIESCOV112020	339.685	585.281	0.337092	44.4295	1821012428	Completed	1
Alachua	001	269956	247336	129172	137772	91263	95656	25524	29497	24721	28739	803	758	36299	20.3	0.3	1.7	8.4	74.4	21	93	42280	45478	45230	3.2	53816	21.2	23.3	13.7	5.9	3.3	31	4.36	269956	91700	158000	42100	31	4963	91	11994	FL COUNTIESCOV112020	339.685	585.281	0.337092	44.4295	1821030735	Completed	1
Alachua	001	269956	247336	129172	137772	91263	95656	25524	29497	24721	28739	803	758	36299	20.3	0.3	1.7	8.4	74.4	21	93	42280	45478	45230	3.2	53816	21.2	23.3	13.7	5.9	3.3	644	4.36	269956	91700	158000	42100	31	4963	91	11994	FL COUNTIESCOV112020	339.685	585.281	0.337092	44.4295	1821074253	Completed	1
Alachua	001	269956	247336	129172	137772	91263	95656	25524	29497	24721	28739	803	758	36299	20.3	0.3	1.7	8.4	74.4	21	93	42280	45478	45230	3.2	53816	21.2	23.3	13.7	5.9	3.3	33	4.36	269956	91700	158000	42100	31	4963	91	11994	FL COUNTIESCOV112020	339.685	585.281	0.337092	44.4295	1821077272	Completed	1
Alachua	001	269956	247336	129172	137772	91263	95656	25524	29497	24721	28739	803	758	36299	20.3	0.3	1.7	8.4	74.4	21	93	42280	45478	45230	3.2	53816	21.2	23.3	13.7	5.9	3.3	644	4.36	269956	91700	158000	42100	31	4963	91	11994	FL COUNTIESCOV112020	339.685	585.281	0.337092	44.4295	1821187659	Completed	1
Alachua	001	269956	247336	129172	137772	91263	95656	25524	29497	24721	28739	803	758	36299	20.3	0.3	1.7	8.4	74.4	21	93	42280	45478	45230	3.2	53816	21.2	23.3	13.7	5.9	3.3	644	4.36	269956	91700	158000	42100	31	4963	91	11994	FL COUNTIESCOV112020	339.685	585.281	0.337092	44.4295	1831116557	Completed	1
Alachua	001	269956	247336	129172	137772	91263	95656	25524	29497	24721	28739	803	758	36299	20.3	0.3	1.7	8.4	74.4	21	93	42280	45478	45230	3.2	53816	21.2	23.3	13.7	5.9	3.3	644	4.36	269956	91700	158000	42100	31	4963	91	11994	FL COUNTIESCOV112020	339.685	585.281	0.337092	44.4295	1831212505	Completed	1
Alachua	001	269956	247336	129172	137772	91263	95656	25524	29497	24721	28739	803	758	36299	20.3	0.3	1.7	8.4	74.4	21	93	42280	45478	45230	3.2	53816	21.2	23.3	13.7	5.9	3.3	644	4.36	269956	91700	158000	42100	31	4963	91	11994	FL COUNTIESCOV112020	339.685	585.281	0.337092	44.4295	1831348564	Completed	1
Alachua	001	269956	247336	129172	137772	91263	95656	25524	29497	24721	28739	803	758	36299	20.3	0.3	1.7	8.4	74.4	21	93	42280	45478	45230	3.2	53816	21.2	23.3	13.7	5.9	3.3	644	4.36	269956	91700	158000	42100	31	4963	91	11994	FL COUNTIESCOV112020	339.685	585.281	0.337092	44.4295	1841428588	Completed	1
Alachua	001	269956	247336	129172	137772	91263	95656	25524	29497	24721	28739	803	758	36299	20.3	0.3	1.7	8.4	74.4	21	93	42280	45478	45230	3.2	53816	21.2	23.3	13.7	5.9	3.3	644	4.36	269956	91700	158000	42100	31	4963	91	11994	FL COUNTIESCOV112020	339.685	585.281	0.337092	44.4295	1861416828	Completed	1
Alachua	001	269956	247336	129172	137772	91263	95656	25524	29497	24721	28739	803	758	36299	20.3	0.3	1.7	8.4	74.4	21	93	42280	45478	45230	3.2	53816	21.2	23.3	13.7	5.9	3.3	644	4.36	269956	91700	158000	42100	31	4963	91	11994	FL COUNTIESCOV112020	339.685	585.281	0.337092	44.4295	1861429839	Completed	1
Alachua	001	269956	247336	129172	137772	91263	95656	25524	29497	24721	28739	803	758	36299	20.3	0.3	1.7	8.4	74.4	21	93	42280	45478	45230	3.2	53816	21.2	23.3	13.7	5.9	3.3	644	4.36	269956	91700	158000	42100	31	4963	91	11994	FL COUNTIESCOV112020	339.685	585.281	0.337092	44.4295	1871511360	Completed	1
Alachua	001	269956	247336	129172	137772	91263	95656	25524	29497	24721	28739	803	758	36299	20.3	0.3	1.7	8.4	74.4	21	93	42280	45478	45230	3.2	53816	21.2	23.3	13.7	5.9	3.3	644	4.36	269956	91700	158000	42100	31	4963	91	11994	FL COUNTIESCOV112020	339.685	585.281	0.337092	44.4295	1871524181	Completed	1
Alachua	001	269956	247336	129172	137772	91263	95656	25524	29497	24721	28739	803	758	36299	20.3	0.3	1.7	8.4	74.4	21	93	42280	45478	45230	3.2	53816	21.2	23.3	13.7	5.9	3.3	644	4.36	269956	91700	158000	42100	31	4963	91	11994	FL COUNTIESCOV112020	339.685	585.281	0.337092	44.4295	1871554394	Completed	1
Alachua	001	269956	247336	129172	137772	91263	95656	25524	29497	24721	28739	803	758	36299	20.3	0.3	1.7	8.4	74.4	21	93	42280	45478	45230	3.2	53816	21.2	23.3	13.7	5.9	3.3	644	4.36	269956	91700	158000	42100	31	4963	91	11994	FL COUNTIESCOV112020	339.685	585.281	0.337092	44.4295	1891735080	Completed	1
Alachua	001	269956	247336	129172	137772	91263	95656	25524	29497	24721	28739	803	758	36299	20.3	0.3	1.7	8.4	74.4	21	93	42280	45478	45230	3.2	53816	21.2	23.3	13.7	5.9	3.3	14	4.36	269956	91700	158000	42100	31	4963	91	11994	FL COUNTIESCOV112020	339.685	585.281	0.337092	44.4295	1891766580	Completed	1
Alachua	001	269956	247336	129172	137772	91263	95656	25524	29497	24721	28739	803	758	36299	20.3	0.3	1.7	8.4	74.4	21	93	42280	45478	45230	3.2	53816	21.2	23.3	13.7	5.9	3.3	644	4.36	269956	91700	158000	42100	31	4963	91	11994	FL COUNTIESCOV112020	339.685	585.281	0.337092	44.4295	1891940540	Completed	1
Alachua	001	269956	247336	129172	137772	91263	95656	25524	29497	24721	28739	803	758	36299	20.3	0.3	1.7	8.4	74.4	21	93	42280	45478	45230	3.2	53816	21.2	23.3	13.7	5.9	3.3	31	4.36	269956	91700	158000	42100	31	4963	91	11994	FL COUNTIESCOV112020	339.685	585.281	0.337092	44.4295	1902186083	Completed	1
Alachua	001	269956	247336	129172	137772	91263	95656	25524	29497	24721	28739	803	758	36299	20.3	0.3	1.7	8.4	74.4	21	93	42280	45478	45230	3.2	53816	21.2	23.3	13.7	5.9	3.3	33	4.36	269956	91700	158000	42100	31	4963	91	11994	FL COUNTIESCOV112020	339.685	585.281	0.337092	44.4295	1902247042	Completed	1
Alachua	001	269956	247336	129172	137772	91263	95656	25524	29497	24721	28739	803	758	36299	20.3	0.3	1.7	8.4	74.4	21	93	42280	45478	45230	3.2	53816	21.2	23.3	13.7	5.9	3.3	644	4.36	269956	91700	158000	42100	31	4963	91	11994	FL COUNTIESCOV112020	339.685	585.281	0.337092	44.4295	1902822539	Completed	1
Alachua	001	269956	247336	129172	137772	91263	95656	25524	29497	24721	28739	803	758	36299	20.3	0.3	1.7	8.4	74.4	21	93	42280	45478	45230	3.2	53816	21.2	23.3	13.7	5.9	3.3	644	4.36	269956	91700	158000	42100	31	4963	91	11994	FL COUNTIESCOV112020	339.685	585.281	0.337092	44.4295	1902847999	Completed	1
Alachua	001	269956	247336	129172	137772	91263	95656	25524	29497	24721	28739	803	758	36299	20.3	0.3	1.7	8.4	74.4	21	93	42280	45478	45230	3.2	53816	21.2	23.3	13.7	5.9	3.3	644	4.36	269956	91700	158000	42100	31	4963	91	11994	FL COUNTIESCOV112020	339.685	585.281	0.337092	44.4295	1902862469	Completed	1
Alachua	001	269956	247336	129172	137772	91263	95656	25524	29497	24721	28739	803	758	36299	20.3	0.3	1.7	8.4	74.4	21	93	42280	45478	45230	3.2	53816	21.2	23.3	13.7	5.9	3.3	644	4.36	269956	91700	158000	42100	31	4963	91	11994	FL COUNTIESCOV112020	339.685	585.281	0.337092	44.4295	1912088766	Completed	1
Alachua	001	269956	247336	129172	137772	91263	95656	25524	29497	24721	28739	803	758	36299	20.3	0.3	1.7	8.4	74.4	21	93	42280	45478	45230	3.2	53816	21.2	23.3	13.7	5.9	3.3	14	4.36	269956	91700	158000	42100	31	4963	91	11994	FL COUNTIESCOV112020	339.685	585.281	0.337092	44.4295	1912140831	Completed	1
Alachua	001	269956	247336	129172	137772	91263	95656	25524	29497	24721	28739	803	758	36299	20.3	0.3	1.7	8.4	74.4	21	93	42280	45478	45230	3.2	53816	21.2	23.3	13.7	5.9	3.3	644	4.36	269956	91700	158000	42100	31	4963	91	11994	FL COUNTIESCOV112020	339.685	585.281	0.337092	44.4295	1912925454	Completed	1
Alachua	001	269956	247336	129172	137772	91263	95656	25524	29497	24721	28739	803	758	36299	20.3	0.3	1.7	8.4	74.4	21	93	42280	45478	45230	3.2	53816	21.2	23.3	13.7	5.9	3.3	644	4.36	269956	91700	158000	42100	31	4963	91	11994	FL COUNTIESCOV112020	339.685	585.281	0.337092	44.4295	1912928607	Completed	1
Alachua	001	269956	247336	129172	137772	91263	95656	25524	29497	24721	28739	803	758	36299	20.3	0.3	1.7	8.4	74.4	21	93	42280	45478	45230	3.2	53816	21.2	23.3	13.7	5.9	3.3	33	4.36	269956	91700	158000	42100	31	4963	91	11994	FL COUNTIESCOV112020	339.685	585.281	0.337092	44.4295	1912935156	Completed	1
Alachua	001	269956	247336	129172	137772	91263	95656	25524	29497	24721	28739	803	758	36299	20.3	0.3	1.7	8.4	74.4	21	93	42280	45478	45230	3.2	53816	21.2	23.3	13.7	5.9	3.3	644	4.36	269956	91700	158000	42100	31	4963	91	11994	FL COUNTIESCOV112020	339.685	585.281	0.337092	44.4295	1912939398	Completed	1
Alachua	001	269956	247336	129172	137772	91263	95656	25524	29497	24721	28739	803	758	36299	20.3	0.3	1.7	8.4	74.4	21	93	42280	45478	45230	3.2	53816	21.2	23.3	13.7	5.9	3.3	644	4.36	269956	91700	158000	42100	31	4963	91	11994	FL COUNTIESCOV112020	339.685	585.281	0.337092	44.4295	1922010677	Completed	1
Alachua	001	269956	247336	129172	137772	91263	95656	25524	29497	24721	28739	803	758	36299	20.3	0.3	1.7	8.4	74.4	21	93	42280	45478	45230	3.2	53816	21.2	23.3	13.7	5.9	3.3	644	4.36	269956	91700	158000	42100	31	4963	91	11994	FL COUNTIESCOV112020	339.685	585.281	0.337092	44.4295	1922053297	Completed	1
Alachua	001	269956	247336	129172	137772	91263	95656	25524	29497	24721	28739	803	758	36299	20.3	0.3	1.7	8.4	74.4	21	93	42280	45478	45230	3.2	53816	21.2	23.3	13.7	5.9	3.3	644	4.36	269956	91700	158000	42100	31	4963	91	11994	FL COUNTIESCOV112020	339.685	585.281	0.337092	44.4295	1922196328	Completed	1
Alachua	001	269956	247336	129172	137772	91263	95656	25524	29497	24721	28739	803	758	36299	20.3	0.3	1.7	8.4	74.4	21	93	42280	45478	45230	3.2	53816	21.2	23.3	13.7	5.9	3.3	644	4.36	269956	91700	158000	42100	31	4963	91	11994	FL COUNTIESCOV112020	339.685	585.281	0.337092	44.4295	1932146347	Completed	1
Alachua	001	269956	247336	129172	137772	91263	95656	25524	29497	24721	28739	803	758	36299	20.3	0.3	1.7	8.4	74.4	21	93	42280	45478	45230	3.2	53816	21.2	23.3	13.7	5.9	3.3	644	4.36	269956	91700	158000	42100	31	4963	91	11994	FL COUNTIESCOV112020	339.685	585.281	0.337092	44.4295	1932365186	Completed	1
Alachua	001	269956	247336	129172	137772	91263	95656	25524	29497	24721	28739	803	758	36299	20.3	0.3	1.7	8.4	74.4	21	93	42280	45478	45230	3.2	53816	21.2	23.3	13.7	5.9	3.3	644	4.36	269956	91700	158000	42100	31	4963	91	11994	FL COUNTIESCOV112020	339.685	585.281	0.337092	44.4295	1932395480	Completed	1
Alachua	001	269956	247336	129172	137772	91263	95656	25524	29497	24721	28739	803	758	36299	20.3	0.3	1.7	8.4	74.4	21	93	42280	45478	45230	3.2	53816	21.2	23.3	13.7	5.9	3.3	644	4.36	269956	91700	158000	42100	31	4963	91	11994	FL COUNTIESCOV112020	339.685	585.281	0.337092	44.4295	1932417987	Completed	1
Alachua	001	269956	247336	129172	137772	91263	95656	25524	29497	24721	28739	803	758	36299	20.3	0.3	1.7	8.4	74.4	21	93	42280	45478	45230	3.2	53816	21.2	23.3	13.7	5.9	3.3	644	4.36	269956	91700	158000	42100	31	4963	91	11994	FL COUNTIESCOV112020	339.685	585.281	0.337092	44.4295	1932432374	Completed	1
Alachua	001	269956	247336	129172	137772	91263	95656	25524	29497	24721	28739	803	758	36299	20.3	0.3	1.7	8.4	74.4	21	93	42280	45478	45230	3.2	53816	21.2	23.3	13.7	5.9	3.3	644	4.36	269956	91700	158000	42100	31	4963	91	11994	FL COUNTIESCOV112020	339.685	585.281	0.337092	44.4295	1942228804	Completed	1
Alachua	001	269956	247336	129172	137772	91263	95656	25524	29497	24721	28739	803	758	36299	20.3	0.3	1.7	8.4	74.4	21	93	42280	45478	45230	3.2	53816	21.2	23.3	13.7	5.9	3.3	644	4.36	269956	91700	158000	42100	31	4963	91	11994	FL COUNTIESCOV112020	339.685	585.281	0.337092	44.4295	1942246608	Completed	1
Alachua	001	269956	247336	129172	137772	91263	95656	25524	29497	24721	28739	803	758	36299	20.3	0.3	1.7	8.4	74.4	21	93	42280	45478	45230	3.2	53816	21.2	23.3	13.7	5.9	3.3	644	4.36	269956	91700	158000	42100	31	4963	91	11994	FL COUNTIESCOV112020	339.685	585.281	0.337092	44.4295	1942314752	Completed	1
Alachua	001	269956	247336	129172	137772	91263	95656	25524	29497	24721	28739	803	758	36299	20.3	0.3	1.7	8.4	74.4	21	93	42280	45478	45230	3.2	53816	21.2	23.3	13.7	5.9	3.3	644	4.36	269956	91700	158000	42100	31	4963	91	11994	FL COUNTIESCOV112020	339.685	585.281	0.337092	44.4295	1942405659	Completed	1
Alachua	001	269956	247336	129172	137772	91263	95656	25524	29497	24721	28739	803	758	36299	20.3	0.3	1.7	8.4	74.4	21	93	42280	45478	45230	3.2	53816	21.2	23.3	13.7	5.9	3.3	644	4.36	269956	91700	158000	42100	31	4963	91	11994	FL COUNTIESCOV112020	339.685	585.281	0.337092	44.4295	1952321549	Completed	1
Alachua	001	269956	247336	129172	137772	91263	95656	25524	29497	24721	28739	803	758	36299	20.3	0.3	1.7	8.4	74.4	21	93	42280	45478	45230	3.2	53816	21.2	23.3	13.7	5.9	3.3	644	4.36	269956	91700	158000	42100	31	4963	91	11994	FL COUNTIESCOV112020	339.685	585.281	0.337092	44.4295	1952344327	Completed	1
Alachua	001	269956	247336	129172	137772	91263	95656	25524	29497	24721	28739	803	758	36299	20.3	0.3	1.7	8.4	74.4	21	93	42280	45478	45230	3.2	53816	21.2	23.3	13.7	5.9	3.3	644	4.36	269956	91700	158000	42100	31	4963	91	11994	FL COUNTIESCOV112020	339.685	585.281	0.337092	44.4295	1952472045	Completed	1
Alachua	001	269956	247336	129172	137772	91263	95656	25524	29497	24721	28739	803	758	36299	20.3	0.3	1.7	8.4	74.4	21	93	42280	45478	45230	3.2	53816	21.2	23.3	13.7	5.9	3.3	31	4.36	269956	91700	158000	42100	31	4963	91	11994	FL COUNTIESCOV112020	339.685	585.281	0.337092	44.4295	1952511917	Completed	1
Alachua	001	269956	247336	129172	137772	91263	95656	25524	29497	24721	28739	803	758	36299	20.3	0.3	1.7	8.4	74.4	21	93	42280	45478	45230	3.2	53816	21.2	23.3	13.7	5.9	3.3	644	4.36	269956	91700	158000	42100	31	4963	91	11994	FL COUNTIESCOV112020	339.685	585.281	0.337092	44.4295	1952537672	Completed	1
Alachua	001	269956	247336	129172	137772	91263	95656	25524	29497	24721	28739	803	758	36299	20.3	0.3	1.7	8.4	74.4	21	93	42280	45478	45230	3.2	53816	21.2	23.3	13.7	5.9	3.3	644	4.36	269956	91700	158000	42100	31	4963	91	11994	FL COUNTIESCOV112020	339.685	585.281	0.337092	44.4295	1952622045	Completed	1
Alachua	001	269956	247336	129172	137772	91263	95656	25524	29497	24721	28739	803	758	36299	20.3	0.3	1.7	8.4	74.4	21	93	42280	45478	45230	3.2	53816	21.2	23.3	13.7	5.9	3.3	644	4.36	269956	91700	158000	42100	31	4963	91	11994	FL COUNTIESCOV112020	339.685	585.281	0.337092	44.4295	1962448142	Completed	1
Alachua	001	269956	247336	129172	137772	91263	95656	25524	29497	24721	28739	803	758	36299	20.3	0.3	1.7	8.4	74.4	21	93	42280	45478	45230	3.2	53816	21.2	23.3	13.7	5.9	3.3	644	4.36	269956	91700	158000	42100	31	4963	91	11994	FL COUNTIESCOV112020	339.685	585.281	0.337092	44.4295	1962536714	Completed	1
Alachua	001	269956	247336	129172	137772	91263	95656	25524	29497	24721	28739	803	758	36299	20.3	0.3	1.7	8.4	74.4	21	93	42280	45478	45230	3.2	53816	21.2	23.3	13.7	5.9	3.3	644	4.36	269956	91700	158000	42100	31	4963	91	11994	FL COUNTIESCOV112020	339.685	585.281	0.337092	44.4295	1972724433	Completed	1
Alachua	001	269956	247336	129172	137772	91263	95656	25524	29497	24721	28739	803	758	36299	20.3	0.3	1.7	8.4	74.4	21	93	42280	45478	45230	3.2	53816	21.2	23.3	13.7	5.9	3.3	14	4.36	269956	91700	158000	42100	31	4963	91	11994	FL COUNTIESCOV112020	339.685	585.281	0.337092	44.4295	1982628632	Completed	1
Alachua	001	269956	247336	129172	137772	91263	95656	25524	29497	24721	28739	803	758	36299	20.3	0.3	1.7	8.4	74.4	21	93	42280	45478	45230	3.2	53816	21.2	23.3	13.7	5.9	3.3	644	4.36	269956	91700	158000	42100	31	4963	91	11994	FL COUNTIESCOV112020	339.685	585.281	0.337092	44.4295	1982798344	Completed	1
Alachua	001	269956	247336	129172	137772	91263	95656	25524	29497	24721	28739	803	758	36299	20.3	0.3	1.7	8.4	74.4	21	93	42280	45478	45230	3.2	53816	21.2	23.3	13.7	5.9	3.3	644	4.36	269956	91700	158000	42100	31	4963	91	11994	FL COUNTIESCOV112020	339.685	585.281	0.337092	44.4295	1992726087	Completed	1
Alachua	001	269956	247336	129172	137772	91263	95656	25524	29497	24721	28739	803	758	36299	20.3	0.3	1.7	8.4	74.4	21	93	42280	45478	45230	3.2	53816	21.2	23.3	13.7	5.9	3.3	644	4.36	269956	91700	158000	42100	31	4963	91	11994	FL COUNTIESCOV112020	339.685	585.281	0.337092	44.4295	1992737357	Completed	1
Alachua	001	269956	247336	129172	137772	91263	95656	25524	29497	24721	28739	803	758	36299	20.3	0.3	1.7	8.4	74.4	21	93	42280	45478	45230	3.2	53816	21.2	23.3	13.7	5.9	3.3	644	4.36	269956	91700	158000	42100	31	4963	91	11994	FL COUNTIESCOV112020	339.685	585.281	0.337092	44.4295	1992752372	Completed	1
Alachua	001	269956	247336	129172	137772	91263	95656	25524	29497	24721	28739	803	758	36299	20.3	0.3	1.7	8.4	74.4	21	93	42280	45478	45230	3.2	53816	21.2	23.3	13.7	5.9	3.3	644	4.36	269956	91700	158000	42100	31	4963	91	11994	FL COUNTIESCOV112020	339.685	585.281	0.337092	44.4295	1992947238	Completed	1
Baker	003	28355	27115	14894	13389	11973	11578	2528	1402	2495	1376	33	26	3917	13.6	0.3	0.4	1.9	37.7		20	30804	59506	51856	3.6	3900	15.3	17.2	14.8	5.9	3.4		0.06	28355				4	1118	29	1932	FL COUNTIESCOV112020			1.02275	68.1361	1043558836	Completed	1
Baker	003	28355	27115	14894	13389	11973	11578	2528	1402	2495	1376	33	26	3917	13.6	0.3	0.4	1.9	37.7		20	30804	59506	51856	3.6	3900	15.3	17.2	14.8	5.9	3.4		0.06	28355				4	1118	29	1932	FL COUNTIESCOV112020			1.02275	68.1361	1558695320	Completed	1
Baker	003	28355	27115	14894	13389	11973	11578	2528	1402	2495	1376	33	26	3917	13.6	0.3	0.4	1.9	37.7		20	30804	59506	51856	3.6	3900	15.3	17.2	14.8	5.9	3.4		0.06	28355				4	1118	29	1932	FL COUNTIESCOV112020			1.02275	68.1361	1598018582	Completed	1
Baker	003	28355	27115	14894	13389	11973	11578	2528	1402	2495	1376	33	26	3917	13.6	0.3	0.4	1.9	37.7		20	30804	59506	51856	3.6	3900	15.3	17.2	14.8	5.9	3.4		0.06	28355				4	1118	29	1932	FL COUNTIESCOV112020			1.02275	68.1361	1922007442	Completed	1
Bay	005	185287	168852	91311	92252	75243	75404	10530	10504	10047	10148	483	356	30867	10.8	0.7	1.2	4.8	89.4	39	169	42476	50283	51633	2.6	26663	14.9	15.4	17.9	6.3	4	105	0.66	185287	39200	135000	47500	74	5114	145	7855	FL COUNTIESCOV112020	211.564	728.599	0.78257	42.3937	1023089661	Completed	1
Bay	005	185287	168852	91311	92252	75243	75404	10530	10504	10047	10148	483	356	30867	10.8	0.7	1.2	4.8	89.4	39	169	42476	50283	51633	2.6	26663	14.9	15.4	17.9	6.3	4	105	0.66	185287	39200	135000	47500	74	5114	145	7855	FL COUNTIESCOV112020	211.564	728.599	0.78257	42.3937	1083950430	Completed	1
Bay	005	185287	168852	91311	92252	75243	75404	10530	10504	10047	10148	483	356	30867	10.8	0.7	1.2	4.8	89.4	39	169	42476	50283	51633	2.6	26663	14.9	15.4	17.9	6.3	4		0.66	185287	39200	135000	47500	74	5114	145	7855	FL COUNTIESCOV112020	211.564	728.599	0.78257	42.3937	1104917632	Completed	1
Bay	005	185287	168852	91311	92252	75243	75404	10530	10504	10047	10148	483	356	30867	10.8	0.7	1.2	4.8	89.4	39	169	42476	50283	51633	2.6	26663	14.9	15.4	17.9	6.3	4		0.66	185287	39200	135000	47500	74	5114	145	7855	FL COUNTIESCOV112020	211.564	728.599	0.78257	42.3937	1114928157	Completed	1
Bay	005	185287	168852	91311	92252	75243	75404	10530	10504	10047	10148	483	356	30867	10.8	0.7	1.2	4.8	89.4	39	169	42476	50283	51633	2.6	26663	14.9	15.4	17.9	6.3	4	105	0.66	185287	39200	135000	47500	74	5114	145	7855	FL COUNTIESCOV112020	211.564	728.599	0.78257	42.3937	1144534041	Completed	1
Bay	005	185287	168852	91311	92252	75243	75404	10530	10504	10047	10148	483	356	30867	10.8	0.7	1.2	4.8	89.4	39	169	42476	50283	51633	2.6	26663	14.9	15.4	17.9	6.3	4	105	0.66	185287	39200	135000	47500	74	5114	145	7855	FL COUNTIESCOV112020	211.564	728.599	0.78257	42.3937	1154322527	Completed	1
Bay	005	185287	168852	91311	92252	75243	75404	10530	10504	10047	10148	483	356	30867	10.8	0.7	1.2	4.8	89.4	39	169	42476	50283	51633	2.6	26663	14.9	15.4	17.9	6.3	4		0.66	185287	39200	135000	47500	74	5114	145	7855	FL COUNTIESCOV112020	211.564	728.599	0.78257	42.3937	1164403473	Completed	1
Bay	005	185287	168852	91311	92252	75243	75404	10530	10504	10047	10148	483	356	30867	10.8	0.7	1.2	4.8	89.4	39	169	42476	50283	51633	2.6	26663	14.9	15.4	17.9	6.3	4	105	0.66	185287	39200	135000	47500	74	5114	145	7855	FL COUNTIESCOV112020	211.564	728.599	0.78257	42.3937	1164462628	Completed	1
Bay	005	185287	168852	91311	92252	75243	75404	10530	10504	10047	10148	483	356	30867	10.8	0.7	1.2	4.8	89.4	39	169	42476	50283	51633	2.6	26663	14.9	15.4	17.9	6.3	4	105	0.66	185287	39200	135000	47500	74	5114	145	7855	FL COUNTIESCOV112020	211.564	728.599	0.78257	42.3937	1174539258	Completed	1
Bay	005	185287	168852	91311	92252	75243	75404	10530	10504	10047	10148	483	356	30867	10.8	0.7	1.2	4.8	89.4	39	169	42476	50283	51633	2.6	26663	14.9	15.4	17.9	6.3	4	105	0.66	185287	39200	135000	47500	74	5114	145	7855	FL COUNTIESCOV112020	211.564	728.599	0.78257	42.3937	1184838187	Completed	1
Bay	005	185287	168852	91311	92252	75243	75404	10530	10504	10047	10148	483	356	30867	10.8	0.7	1.2	4.8	89.4	39	169	42476	50283	51633	2.6	26663	14.9	15.4	17.9	6.3	4	105	0.66	185287	39200	135000	47500	74	5114	145	7855	FL COUNTIESCOV112020	211.564	728.599	0.78257	42.3937	1194983965	Completed	1
Bay	005	185287	168852	91311	92252	75243	75404	10530	10504	10047	10148	483	356	30867	10.8	0.7	1.2	4.8	89.4	39	169	42476	50283	51633	2.6	26663	14.9	15.4	17.9	6.3	4	105	0.66	185287	39200	135000	47500	74	5114	145	7855	FL COUNTIESCOV112020	211.564	728.599	0.78257	42.3937	1205031853	Completed	1
Bay	005	185287	168852	91311	92252	75243	75404	10530	10504	10047	10148	483	356	30867	10.8	0.7	1.2	4.8	89.4	39	169	42476	50283	51633	2.6	26663	14.9	15.4	17.9	6.3	4		0.66	185287	39200	135000	47500	74	5114	145	7855	FL COUNTIESCOV112020	211.564	728.599	0.78257	42.3937	1205928454	Completed	1
Bay	005	185287	168852	91311	92252	75243	75404	10530	10504	10047	10148	483	356	30867	10.8	0.7	1.2	4.8	89.4	39	169	42476	50283	51633	2.6	26663	14.9	15.4	17.9	6.3	4		0.66	185287	39200	135000	47500	74	5114	145	7855	FL COUNTIESCOV112020	211.564	728.599	0.78257	42.3937	1215255880	Completed	1
Bay	005	185287	168852	91311	92252	75243	75404	10530	10504	10047	10148	483	356	30867	10.8	0.7	1.2	4.8	89.4	39	169	42476	50283	51633	2.6	26663	14.9	15.4	17.9	6.3	4	105	0.66	185287	39200	135000	47500	74	5114	145	7855	FL COUNTIESCOV112020	211.564	728.599	0.78257	42.3937	1215905989	Completed	1
Bay	005	185287	168852	91311	92252	75243	75404	10530	10504	10047	10148	483	356	30867	10.8	0.7	1.2	4.8	89.4	39	169	42476	50283	51633	2.6	26663	14.9	15.4	17.9	6.3	4	105	0.66	185287	39200	135000	47500	74	5114	145	7855	FL COUNTIESCOV112020	211.564	728.599	0.78257	42.3937	1215966767	Completed	1
Bay	005	185287	168852	91311	92252	75243	75404	10530	10504	10047	10148	483	356	30867	10.8	0.7	1.2	4.8	89.4	39	169	42476	50283	51633	2.6	26663	14.9	15.4	17.9	6.3	4	105	0.66	185287	39200	135000	47500	74	5114	145	7855	FL COUNTIESCOV112020	211.564	728.599	0.78257	42.3937	1235130022	Completed	1
Bay	005	185287	168852	91311	92252	75243	75404	10530	10504	10047	10148	483	356	30867	10.8	0.7	1.2	4.8	89.4	39	169	42476	50283	51633	2.6	26663	14.9	15.4	17.9	6.3	4	105	0.66	185287	39200	135000	47500	74	5114	145	7855	FL COUNTIESCOV112020	211.564	728.599	0.78257	42.3937	1245278225	Completed	1
Bay	005	185287	168852	91311	92252	75243	75404	10530	10504	10047	10148	483	356	30867	10.8	0.7	1.2	4.8	89.4	39	169	42476	50283	51633	2.6	26663	14.9	15.4	17.9	6.3	4	105	0.66	185287	39200	135000	47500	74	5114	145	7855	FL COUNTIESCOV112020	211.564	728.599	0.78257	42.3937	1245471002	Completed	1
Bay	005	185287	168852	91311	92252	75243	75404	10530	10504	10047	10148	483	356	30867	10.8	0.7	1.2	4.8	89.4	39	169	42476	50283	51633	2.6	26663	14.9	15.4	17.9	6.3	4	105	0.66	185287	39200	135000	47500	74	5114	145	7855	FL COUNTIESCOV112020	211.564	728.599	0.78257	42.3937	1255329199	Completed	1
Bay	005	185287	168852	91311	92252	75243	75404	10530	10504	10047	10148	483	356	30867	10.8	0.7	1.2	4.8	89.4	39	169	42476	50283	51633	2.6	26663	14.9	15.4	17.9	6.3	4	105	0.66	185287	39200	135000	47500	74	5114	145	7855	FL COUNTIESCOV112020	211.564	728.599	0.78257	42.3937	1295032571	Completed	1
Bay	005	185287	168852	91311	92252	75243	75404	10530	10504	10047	10148	483	356	30867	10.8	0.7	1.2	4.8	89.4	39	169	42476	50283	51633	2.6	26663	14.9	15.4	17.9	6.3	4	105	0.66	185287	39200	135000	47500	74	5114	145	7855	FL COUNTIESCOV112020	211.564	728.599	0.78257	42.3937	1295047025	Completed	1
Bay	005	185287	168852	91311	92252	75243	75404	10530	10504	10047	10148	483	356	30867	10.8	0.7	1.2	4.8	89.4	39	169	42476	50283	51633	2.6	26663	14.9	15.4	17.9	6.3	4	105	0.66	185287	39200	135000	47500	74	5114	145	7855	FL COUNTIESCOV112020	211.564	728.599	0.78257	42.3937	1295769800	Completed	1
Bay	005	185287	168852	91311	92252	75243	75404	10530	10504	10047	10148	483	356	30867	10.8	0.7	1.2	4.8	89.4	39	169	42476	50283	51633	2.6	26663	14.9	15.4	17.9	6.3	4	105	0.66	185287	39200	135000	47500	74	5114	145	7855	FL COUNTIESCOV112020	211.564	728.599	0.78257	42.3937	1326023920	Completed	1
Bay	005	185287	168852	91311	92252	75243	75404	10530	10504	10047	10148	483	356	30867	10.8	0.7	1.2	4.8	89.4	39	169	42476	50283	51633	2.6	26663	14.9	15.4	17.9	6.3	4		0.66	185287	39200	135000	47500	74	5114	145	7855	FL COUNTIESCOV112020	211.564	728.599	0.78257	42.3937	1336454651	Completed	1
Bay	005	185287	168852	91311	92252	75243	75404	10530	10504	10047	10148	483	356	30867	10.8	0.7	1.2	4.8	89.4	39	169	42476	50283	51633	2.6	26663	14.9	15.4	17.9	6.3	4	105	0.66	185287	39200	135000	47500	74	5114	145	7855	FL COUNTIESCOV112020	211.564	728.599	0.78257	42.3937	1366448615	Completed	1
Bay	005	185287	168852	91311	92252	75243	75404	10530	10504	10047	10148	483	356	30867	10.8	0.7	1.2	4.8	89.4	39	169	42476	50283	51633	2.6	26663	14.9	15.4	17.9	6.3	4	105	0.66	185287	39200	135000	47500	74	5114	145	7855	FL COUNTIESCOV112020	211.564	728.599	0.78257	42.3937	1386832525	Completed	1
Bay	005	185287	168852	91311	92252	75243	75404	10530	10504	10047	10148	483	356	30867	10.8	0.7	1.2	4.8	89.4	39	169	42476	50283	51633	2.6	26663	14.9	15.4	17.9	6.3	4	105	0.66	185287	39200	135000	47500	74	5114	145	7855	FL COUNTIESCOV112020	211.564	728.599	0.78257	42.3937	1407002082	Completed	1
Bay	005	185287	168852	91311	92252	75243	75404	10530	10504	10047	10148	483	356	30867	10.8	0.7	1.2	4.8	89.4	39	169	42476	50283	51633	2.6	26663	14.9	15.4	17.9	6.3	4	105	0.66	185287	39200	135000	47500	74	5114	145	7855	FL COUNTIESCOV112020	211.564	728.599	0.78257	42.3937	1417206343	Completed	1
Bay	005	185287	168852	91311	92252	75243	75404	10530	10504	10047	10148	483	356	30867	10.8	0.7	1.2	4.8	89.4	39	169	42476	50283	51633	2.6	26663	14.9	15.4	17.9	6.3	4	105	0.66	185287	39200	135000	47500	74	5114	145	7855	FL COUNTIESCOV112020	211.564	728.599	0.78257	42.3937	1437437019	Completed	1
Bay	005	185287	168852	91311	92252	75243	75404	10530	10504	10047	10148	483	356	30867	10.8	0.7	1.2	4.8	89.4	39	169	42476	50283	51633	2.6	26663	14.9	15.4	17.9	6.3	4	105	0.66	185287	39200	135000	47500	74	5114	145	7855	FL COUNTIESCOV112020	211.564	728.599	0.78257	42.3937	1447406368	Completed	1
Bay	005	185287	168852	91311	92252	75243	75404	10530	10504	10047	10148	483	356	30867	10.8	0.7	1.2	4.8	89.4	39	169	42476	50283	51633	2.6	26663	14.9	15.4	17.9	6.3	4	105	0.66	185287	39200	135000	47500	74	5114	145	7855	FL COUNTIESCOV112020	211.564	728.599	0.78257	42.3937	1467423632	Completed	1
Bay	005	185287	168852	91311	92252	75243	75404	10530	10504	10047	10148	483	356	30867	10.8	0.7	1.2	4.8	89.4	39	169	42476	50283	51633	2.6	26663	14.9	15.4	17.9	6.3	4	105	0.66	185287	39200	135000	47500	74	5114	145	7855	FL COUNTIESCOV112020	211.564	728.599	0.78257	42.3937	1487937207	Completed	1
Bay	005	185287	168852	91311	92252	75243	75404	10530	10504	10047	10148	483	356	30867	10.8	0.7	1.2	4.8	89.4	39	169	42476	50283	51633	2.6	26663	14.9	15.4	17.9	6.3	4	105	0.66	185287	39200	135000	47500	74	5114	145	7855	FL COUNTIESCOV112020	211.564	728.599	0.78257	42.3937	1518942317	Completed	1
Bay	005	185287	168852	91311	92252	75243	75404	10530	10504	10047	10148	483	356	30867	10.8	0.7	1.2	4.8	89.4	39	169	42476	50283	51633	2.6	26663	14.9	15.4	17.9	6.3	4	105	0.66	185287	39200	135000	47500	74	5114	145	7855	FL COUNTIESCOV112020	211.564	728.599	0.78257	42.3937	1538508643	Completed	1
Bay	005	185287	168852	91311	92252	75243	75404	10530	10504	10047	10148	483	356	30867	10.8	0.7	1.2	4.8	89.4	39	169	42476	50283	51633	2.6	26663	14.9	15.4	17.9	6.3	4	105	0.66	185287	39200	135000	47500	74	5114	145	7855	FL COUNTIESCOV112020	211.564	728.599	0.78257	42.3937	1548316797	Completed	1
Bay	005	185287	168852	91311	92252	75243	75404	10530	10504	10047	10148	483	356	30867	10.8	0.7	1.2	4.8	89.4	39	169	42476	50283	51633	2.6	26663	14.9	15.4	17.9	6.3	4	105	0.66	185287	39200	135000	47500	74	5114	145	7855	FL COUNTIESCOV112020	211.564	728.599	0.78257	42.3937	1578696977	Completed	1
Bay	005	185287	168852	91311	92252	75243	75404	10530	10504	10047	10148	483	356	30867	10.8	0.7	1.2	4.8	89.4	39	169	42476	50283	51633	2.6	26663	14.9	15.4	17.9	6.3	4	105	0.66	185287	39200	135000	47500	74	5114	145	7855	FL COUNTIESCOV112020	211.564	728.599	0.78257	42.3937	1588665343	Completed	1
Bay	005	185287	168852	91311	92252	75243	75404	10530	10504	10047	10148	483	356	30867	10.8	0.7	1.2	4.8	89.4	39	169	42476	50283	51633	2.6	26663	14.9	15.4	17.9	6.3	4		0.66	185287	39200	135000	47500	74	5114	145	7855	FL COUNTIESCOV112020	211.564	728.599	0.78257	42.3937	1598022782	Completed	1
Bay	005	185287	168852	91311	92252	75243	75404	10530	10504	10047	10148	483	356	30867	10.8	0.7	1.2	4.8	89.4	39	169	42476	50283	51633	2.6	26663	14.9	15.4	17.9	6.3	4	105	0.66	185287	39200	135000	47500	74	5114	145	7855	FL COUNTIESCOV112020	211.564	728.599	0.78257	42.3937	1598064180	Completed	1
Bay	005	185287	168852	91311	92252	75243	75404	10530	10504	10047	10148	483	356	30867	10.8	0.7	1.2	4.8	89.4	39	169	42476	50283	51633	2.6	26663	14.9	15.4	17.9	6.3	4	105	0.66	185287	39200	135000	47500	74	5114	145	7855	FL COUNTIESCOV112020	211.564	728.599	0.78257	42.3937	1659571156	Completed	1
Bay	005	185287	168852	91311	92252	75243	75404	10530	10504	10047	10148	483	356	30867	10.8	0.7	1.2	4.8	89.4	39	169	42476	50283	51633	2.6	26663	14.9	15.4	17.9	6.3	4		0.66	185287	39200	135000	47500	74	5114	145	7855	FL COUNTIESCOV112020	211.564	728.599	0.78257	42.3937	1689627887	Completed	1
Bay	005	185287	168852	91311	92252	75243	75404	10530	10504	10047	10148	483	356	30867	10.8	0.7	1.2	4.8	89.4	39	169	42476	50283	51633	2.6	26663	14.9	15.4	17.9	6.3	4	105	0.66	185287	39200	135000	47500	74	5114	145	7855	FL COUNTIESCOV112020	211.564	728.599	0.78257	42.3937	1699794149	Completed	1
Bay	005	185287	168852	91311	92252	75243	75404	10530	10504	10047	10148	483	356	30867	10.8	0.7	1.2	4.8	89.4	39	169	42476	50283	51633	2.6	26663	14.9	15.4	17.9	6.3	4	105	0.66	185287	39200	135000	47500	74	5114	145	7855	FL COUNTIESCOV112020	211.564	728.599	0.78257	42.3937	1700067642	Completed	1
Bay	005	185287	168852	91311	92252	75243	75404	10530	10504	10047	10148	483	356	30867	10.8	0.7	1.2	4.8	89.4	39	169	42476	50283	51633	2.6	26663	14.9	15.4	17.9	6.3	4		0.66	185287	39200	135000	47500	74	5114	145	7855	FL COUNTIESCOV112020	211.564	728.599	0.78257	42.3937	1700100542	Completed	1
Bay	005	185287	168852	91311	92252	75243	75404	10530	10504	10047	10148	483	356	30867	10.8	0.7	1.2	4.8	89.4	39	169	42476	50283	51633	2.6	26663	14.9	15.4	17.9	6.3	4	105	0.66	185287	39200	135000	47500	74	5114	145	7855	FL COUNTIESCOV112020	211.564	728.599	0.78257	42.3937	1700229838	Completed	1
Bay	005	185287	168852	91311	92252	75243	75404	10530	10504	10047	10148	483	356	30867	10.8	0.7	1.2	4.8	89.4	39	169	42476	50283	51633	2.6	26663	14.9	15.4	17.9	6.3	4	105	0.66	185287	39200	135000	47500	74	5114	145	7855	FL COUNTIESCOV112020	211.564	728.599	0.78257	42.3937	1700831096	Completed	1
Bay	005	185287	168852	91311	92252	75243	75404	10530	10504	10047	10148	483	356	30867	10.8	0.7	1.2	4.8	89.4	39	169	42476	50283	51633	2.6	26663	14.9	15.4	17.9	6.3	4	105	0.66	185287	39200	135000	47500	74	5114	145	7855	FL COUNTIESCOV112020	211.564	728.599	0.78257	42.3937	1700894995	Completed	1
Bay	005	185287	168852	91311	92252	75243	75404	10530	10504	10047	10148	483	356	30867	10.8	0.7	1.2	4.8	89.4	39	169	42476	50283	51633	2.6	26663	14.9	15.4	17.9	6.3	4	105	0.66	185287	39200	135000	47500	74	5114	145	7855	FL COUNTIESCOV112020	211.564	728.599	0.78257	42.3937	1710181029	Completed	1
Bay	005	185287	168852	91311	92252	75243	75404	10530	10504	10047	10148	483	356	30867	10.8	0.7	1.2	4.8	89.4	39	169	42476	50283	51633	2.6	26663	14.9	15.4	17.9	6.3	4	105	0.66	185287	39200	135000	47500	74	5114	145	7855	FL COUNTIESCOV112020	211.564	728.599	0.78257	42.3937	1710983739	Completed	1
Bay	005	185287	168852	91311	92252	75243	75404	10530	10504	10047	10148	483	356	30867	10.8	0.7	1.2	4.8	89.4	39	169	42476	50283	51633	2.6	26663	14.9	15.4	17.9	6.3	4	105	0.66	185287	39200	135000	47500	74	5114	145	7855	FL COUNTIESCOV112020	211.564	728.599	0.78257	42.3937	1730113127	Completed	1
Bay	005	185287	168852	91311	92252	75243	75404	10530	10504	10047	10148	483	356	30867	10.8	0.7	1.2	4.8	89.4	39	169	42476	50283	51633	2.6	26663	14.9	15.4	17.9	6.3	4	105	0.66	185287	39200	135000	47500	74	5114	145	7855	FL COUNTIESCOV112020	211.564	728.599	0.78257	42.3937	1740241306	Completed	1
Bay	005	185287	168852	91311	92252	75243	75404	10530	10504	10047	10148	483	356	30867	10.8	0.7	1.2	4.8	89.4	39	169	42476	50283	51633	2.6	26663	14.9	15.4	17.9	6.3	4		0.66	185287	39200	135000	47500	74	5114	145	7855	FL COUNTIESCOV112020	211.564	728.599	0.78257	42.3937	1770580409	Completed	1
Bay	005	185287	168852	91311	92252	75243	75404	10530	10504	10047	10148	483	356	30867	10.8	0.7	1.2	4.8	89.4	39	169	42476	50283	51633	2.6	26663	14.9	15.4	17.9	6.3	4	105	0.66	185287	39200	135000	47500	74	5114	145	7855	FL COUNTIESCOV112020	211.564	728.599	0.78257	42.3937	1780747584	Completed	1
Bay	005	185287	168852	91311	92252	75243	75404	10530	10504	10047	10148	483	356	30867	10.8	0.7	1.2	4.8	89.4	39	169	42476	50283	51633	2.6	26663	14.9	15.4	17.9	6.3	4	105	0.66	185287	39200	135000	47500	74	5114	145	7855	FL COUNTIESCOV112020	211.564	728.599	0.78257	42.3937	1790774420	Completed	1
Bay	005	185287	168852	91311	92252	75243	75404	10530	10504	10047	10148	483	356	30867	10.8	0.7	1.2	4.8	89.4	39	169	42476	50283	51633	2.6	26663	14.9	15.4	17.9	6.3	4	105	0.66	185287	39200	135000	47500	74	5114	145	7855	FL COUNTIESCOV112020	211.564	728.599	0.78257	42.3937	1811908783	Completed	1
Bay	005	185287	168852	91311	92252	75243	75404	10530	10504	10047	10148	483	356	30867	10.8	0.7	1.2	4.8	89.4	39	169	42476	50283	51633	2.6	26663	14.9	15.4	17.9	6.3	4		0.66	185287	39200	135000	47500	74	5114	145	7855	FL COUNTIESCOV112020	211.564	728.599	0.78257	42.3937	1821386491	Completed	1
Bay	005	185287	168852	91311	92252	75243	75404	10530	10504	10047	10148	483	356	30867	10.8	0.7	1.2	4.8	89.4	39	169	42476	50283	51633	2.6	26663	14.9	15.4	17.9	6.3	4	105	0.66	185287	39200	135000	47500	74	5114	145	7855	FL COUNTIESCOV112020	211.564	728.599	0.78257	42.3937	1851395107	Completed	1
Bay	005	185287	168852	91311	92252	75243	75404	10530	10504	10047	10148	483	356	30867	10.8	0.7	1.2	4.8	89.4	39	169	42476	50283	51633	2.6	26663	14.9	15.4	17.9	6.3	4	105	0.66	185287	39200	135000	47500	74	5114	145	7855	FL COUNTIESCOV112020	211.564	728.599	0.78257	42.3937	1851428296	Completed	1
Bay	005	185287	168852	91311	92252	75243	75404	10530	10504	10047	10148	483	356	30867	10.8	0.7	1.2	4.8	89.4	39	169	42476	50283	51633	2.6	26663	14.9	15.4	17.9	6.3	4	105	0.66	185287	39200	135000	47500	74	5114	145	7855	FL COUNTIESCOV112020	211.564	728.599	0.78257	42.3937	1861606394	Completed	1
Bay	005	185287	168852	91311	92252	75243	75404	10530	10504	10047	10148	483	356	30867	10.8	0.7	1.2	4.8	89.4	39	169	42476	50283	51633	2.6	26663	14.9	15.4	17.9	6.3	4		0.66	185287	39200	135000	47500	74	5114	145	7855	FL COUNTIESCOV112020	211.564	728.599	0.78257	42.3937	1861754020	Completed	1
Bay	005	185287	168852	91311	92252	75243	75404	10530	10504	10047	10148	483	356	30867	10.8	0.7	1.2	4.8	89.4	39	169	42476	50283	51633	2.6	26663	14.9	15.4	17.9	6.3	4	105	0.66	185287	39200	135000	47500	74	5114	145	7855	FL COUNTIESCOV112020	211.564	728.599	0.78257	42.3937	1871695429	Completed	1
Bay	005	185287	168852	91311	92252	75243	75404	10530	10504	10047	10148	483	356	30867	10.8	0.7	1.2	4.8	89.4	39	169	42476	50283	51633	2.6	26663	14.9	15.4	17.9	6.3	4	105	0.66	185287	39200	135000	47500	74	5114	145	7855	FL COUNTIESCOV112020	211.564	728.599	0.78257	42.3937	1871771410	Completed	1
Bay	005	185287	168852	91311	92252	75243	75404	10530	10504	10047	10148	483	356	30867	10.8	0.7	1.2	4.8	89.4	39	169	42476	50283	51633	2.6	26663	14.9	15.4	17.9	6.3	4	105	0.66	185287	39200	135000	47500	74	5114	145	7855	FL COUNTIESCOV112020	211.564	728.599	0.78257	42.3937	1881083947	Completed	1
Bay	005	185287	168852	91311	92252	75243	75404	10530	10504	10047	10148	483	356	30867	10.8	0.7	1.2	4.8	89.4	39	169	42476	50283	51633	2.6	26663	14.9	15.4	17.9	6.3	4	105	0.66	185287	39200	135000	47500	74	5114	145	7855	FL COUNTIESCOV112020	211.564	728.599	0.78257	42.3937	1902958663	Completed	1
Bay	005	185287	168852	91311	92252	75243	75404	10530	10504	10047	10148	483	356	30867	10.8	0.7	1.2	4.8	89.4	39	169	42476	50283	51633	2.6	26663	14.9	15.4	17.9	6.3	4		0.66	185287	39200	135000	47500	74	5114	145	7855	FL COUNTIESCOV112020	211.564	728.599	0.78257	42.3937	1912903576	Completed	1
Bay	005	185287	168852	91311	92252	75243	75404	10530	10504	10047	10148	483	356	30867	10.8	0.7	1.2	4.8	89.4	39	169	42476	50283	51633	2.6	26663	14.9	15.4	17.9	6.3	4	105	0.66	185287	39200	135000	47500	74	5114	145	7855	FL COUNTIESCOV112020	211.564	728.599	0.78257	42.3937	1982695052	Completed	1
Bradford	007	27732	28520	14629	12409	10915	10053	3298	1904	3231	1875	67	29	4843	20.4	0.3	0.7	3.6	34.9		25	32685	46106	44997	1.2	4533	19.1	18.8	16.1	6.4	3.3	26	0.26	27732	7288	20700	40300	5	663	16	1336	FL COUNTIESCOV112020	262.801	746.43	0.576951	48.1754	1033439823	Completed	1
Bradford	007	27732	28520	14629	12409	10915	10053	3298	1904	3231	1875	67	29	4843	20.4	0.3	0.7	3.6	34.9		25	32685	46106	44997	1.2	4533	19.1	18.8	16.1	6.4	3.3	21	0.26	27732	7288	20700	40300	5	663	16	1336	FL COUNTIESCOV112020	262.801	746.43	0.576951	48.1754	1093979668	Completed	1
Bradford	007	27732	28520	14629	12409	10915	10053	3298	1904	3231	1875	67	29	4843	20.4	0.3	0.7	3.6	34.9		25	32685	46106	44997	1.2	4533	19.1	18.8	16.1	6.4	3.3	21	0.26	27732	7288	20700	40300	5	663	16	1336	FL COUNTIESCOV112020	262.801	746.43	0.576951	48.1754	1114144995	Completed	1
Bradford	007	27732	28520	14629	12409	10915	10053	3298	1904	3231	1875	67	29	4843	20.4	0.3	0.7	3.6	34.9		25	32685	46106	44997	1.2	4533	19.1	18.8	16.1	6.4	3.3	26	0.26	27732	7288	20700	40300	5	663	16	1336	FL COUNTIESCOV112020	262.801	746.43	0.576951	48.1754	1275651093	Completed	1
Bradford	007	27732	28520	14629	12409	10915	10053	3298	1904	3231	1875	67	29	4843	20.4	0.3	0.7	3.6	34.9		25	32685	46106	44997	1.2	4533	19.1	18.8	16.1	6.4	3.3	21	0.26	27732	7288	20700	40300	5	663	16	1336	FL COUNTIESCOV112020	262.801	746.43	0.576951	48.1754	1275681736	Completed	1
Bradford	007	27732	28520	14629	12409	10915	10053	3298	1904	3231	1875	67	29	4843	20.4	0.3	0.7	3.6	34.9		25	32685	46106	44997	1.2	4533	19.1	18.8	16.1	6.4	3.3	26	0.26	27732	7288	20700	40300	5	663	16	1336	FL COUNTIESCOV112020	262.801	746.43	0.576951	48.1754	1326224601	Completed	1
Bradford	007	27732	28520	14629	12409	10915	10053	3298	1904	3231	1875	67	29	4843	20.4	0.3	0.7	3.6	34.9		25	32685	46106	44997	1.2	4533	19.1	18.8	16.1	6.4	3.3	26	0.26	27732	7288	20700	40300	5	663	16	1336	FL COUNTIESCOV112020	262.801	746.43	0.576951	48.1754	1356426654	Completed	1
Bradford	007	27732	28520	14629	12409	10915	10053	3298	1904	3231	1875	67	29	4843	20.4	0.3	0.7	3.6	34.9		25	32685	46106	44997	1.2	4533	19.1	18.8	16.1	6.4	3.3	26	0.26	27732	7288	20700	40300	5	663	16	1336	FL COUNTIESCOV112020	262.801	746.43	0.576951	48.1754	1386705762	Completed	1
Bradford	007	27732	28520	14629	12409	10915	10053	3298	1904	3231	1875	67	29	4843	20.4	0.3	0.7	3.6	34.9		25	32685	46106	44997	1.2	4533	19.1	18.8	16.1	6.4	3.3	26	0.26	27732	7288	20700	40300	5	663	16	1336	FL COUNTIESCOV112020	262.801	746.43	0.576951	48.1754	1396811410	Completed	1
Bradford	007	27732	28520	14629	12409	10915	10053	3298	1904	3231	1875	67	29	4843	20.4	0.3	0.7	3.6	34.9		25	32685	46106	44997	1.2	4533	19.1	18.8	16.1	6.4	3.3	26	0.26	27732	7288	20700	40300	5	663	16	1336	FL COUNTIESCOV112020	262.801	746.43	0.576951	48.1754	1417987967	Completed	1
Bradford	007	27732	28520	14629	12409	10915	10053	3298	1904	3231	1875	67	29	4843	20.4	0.3	0.7	3.6	34.9		25	32685	46106	44997	1.2	4533	19.1	18.8	16.1	6.4	3.3	26	0.26	27732	7288	20700	40300	5	663	16	1336	FL COUNTIESCOV112020	262.801	746.43	0.576951	48.1754	1447335831	Completed	1
Bradford	007	27732	28520	14629	12409	10915	10053	3298	1904	3231	1875	67	29	4843	20.4	0.3	0.7	3.6	34.9		25	32685	46106	44997	1.2	4533	19.1	18.8	16.1	6.4	3.3	21	0.26	27732	7288	20700	40300	5	663	16	1336	FL COUNTIESCOV112020	262.801	746.43	0.576951	48.1754	1477599751	Completed	1
Bradford	007	27732	28520	14629	12409	10915	10053	3298	1904	3231	1875	67	29	4843	20.4	0.3	0.7	3.6	34.9		25	32685	46106	44997	1.2	4533	19.1	18.8	16.1	6.4	3.3	21	0.26	27732	7288	20700	40300	5	663	16	1336	FL COUNTIESCOV112020	262.801	746.43	0.576951	48.1754	1578665741	Completed	1
Bradford	007	27732	28520	14629	12409	10915	10053	3298	1904	3231	1875	67	29	4843	20.4	0.3	0.7	3.6	34.9		25	32685	46106	44997	1.2	4533	19.1	18.8	16.1	6.4	3.3	21	0.26	27732	7288	20700	40300	5	663	16	1336	FL COUNTIESCOV112020	262.801	746.43	0.576951	48.1754	1689802845	Completed	1
Bradford	007	27732	28520	14629	12409	10915	10053	3298	1904	3231	1875	67	29	4843	20.4	0.3	0.7	3.6	34.9		25	32685	46106	44997	1.2	4533	19.1	18.8	16.1	6.4	3.3	26	0.26	27732	7288	20700	40300	5	663	16	1336	FL COUNTIESCOV112020	262.801	746.43	0.576951	48.1754	1699088831	Completed	1
Bradford	007	27732	28520	14629	12409	10915	10053	3298	1904	3231	1875	67	29	4843	20.4	0.3	0.7	3.6	34.9		25	32685	46106	44997	1.2	4533	19.1	18.8	16.1	6.4	3.3	21	0.26	27732	7288	20700	40300	5	663	16	1336	FL COUNTIESCOV112020	262.801	746.43	0.576951	48.1754	1720392772	Completed	1
Bradford	007	27732	28520	14629	12409	10915	10053	3298	1904	3231	1875	67	29	4843	20.4	0.3	0.7	3.6	34.9		25	32685	46106	44997	1.2	4533	19.1	18.8	16.1	6.4	3.3	26	0.26	27732	7288	20700	40300	5	663	16	1336	FL COUNTIESCOV112020	262.801	746.43	0.576951	48.1754	1740388800	Completed	1
Bradford	007	27732	28520	14629	12409	10915	10053	3298	1904	3231	1875	67	29	4843	20.4	0.3	0.7	3.6	34.9		25	32685	46106	44997	1.2	4533	19.1	18.8	16.1	6.4	3.3	21	0.26	27732	7288	20700	40300	5	663	16	1336	FL COUNTIESCOV112020	262.801	746.43	0.576951	48.1754	1790791721	Completed	1
Bradford	007	27732	28520	14629	12409	10915	10053	3298	1904	3231	1875	67	29	4843	20.4	0.3	0.7	3.6	34.9		25	32685	46106	44997	1.2	4533	19.1	18.8	16.1	6.4	3.3	21	0.26	27732	7288	20700	40300	5	663	16	1336	FL COUNTIESCOV112020	262.801	746.43	0.576951	48.1754	1891127189	Completed	1
Bradford	007	27732	28520	14629	12409	10915	10053	3298	1904	3231	1875	67	29	4843	20.4	0.3	0.7	3.6	34.9		25	32685	46106	44997	1.2	4533	19.1	18.8	16.1	6.4	3.3	26	0.26	27732	7288	20700	40300	5	663	16	1336	FL COUNTIESCOV112020	262.801	746.43	0.576951	48.1754	1902830581	Completed	1
Bradford	007	27732	28520	14629	12409	10915	10053	3298	1904	3231	1875	67	29	4843	20.4	0.3	0.7	3.6	34.9		25	32685	46106	44997	1.2	4533	19.1	18.8	16.1	6.4	3.3	26	0.26	27732	7288	20700	40300	5	663	16	1336	FL COUNTIESCOV112020	262.801	746.43	0.576951	48.1754	1932451937	Completed	1
Bradford	007	27732	28520	14629	12409	10915	10053	3298	1904	3231	1875	67	29	4843	20.4	0.3	0.7	3.6	34.9		25	32685	46106	44997	1.2	4533	19.1	18.8	16.1	6.4	3.3	26	0.26	27732	7288	20700	40300	5	663	16	1336	FL COUNTIESCOV112020	262.801	746.43	0.576951	48.1754	1952560559	Completed	1
Bradford	007	27732	28520	14629	12409	10915	10053	3298	1904	3231	1875	67	29	4843	20.4	0.3	0.7	3.6	34.9		25	32685	46106	44997	1.2	4533	19.1	18.8	16.1	6.4	3.3	26	0.26	27732	7288	20700	40300	5	663	16	1336	FL COUNTIESCOV112020	262.801	746.43	0.576951	48.1754	1992736110	Completed	1
Brevard	009	596849	543376	287541	301621	241381	250023	29978	33118	27829	30874	2149	2244	137262	10.1	0.4	1.7	8.1	95.5	105	498	43592	51536	52596	2.4	72303	12.4	13.4	15.3	6	3.5	33	2.08	596849	125000	420000	48000	195	6951	416	13948	FL COUNTIESCOV112020	209.433	703.696	0.696994	23.3694	1003839952	Completed	1
Brevard	009	596849	543376	287541	301621	241381	250023	29978	33118	27829	30874	2149	2244	137262	10.1	0.4	1.7	8.1	95.5	105	498	43592	51536	52596	2.4	72303	12.4	13.4	15.3	6	3.5	85	2.08	596849	125000	420000	48000	195	6951	416	13948	FL COUNTIESCOV112020	209.433	703.696	0.696994	23.3694	1013909431	Completed	1
Brevard	009	596849	543376	287541	301621	241381	250023	29978	33118	27829	30874	2149	2244	137262	10.1	0.4	1.7	8.1	95.5	105	498	43592	51536	52596	2.4	72303	12.4	13.4	15.3	6	3.5	22	2.08	596849	125000	420000	48000	195	6951	416	13948	FL COUNTIESCOV112020	209.433	703.696	0.696994	23.3694	1023079175	Completed	1
Brevard	009	596849	543376	287541	301621	241381	250023	29978	33118	27829	30874	2149	2244	137262	10.1	0.4	1.7	8.1	95.5	105	498	43592	51536	52596	2.4	72303	12.4	13.4	15.3	6	3.5	40	2.08	596849	125000	420000	48000	195	6951	416	13948	FL COUNTIESCOV112020	209.433	703.696	0.696994	23.3694	1023091139	Completed	1
Brevard	009	596849	543376	287541	301621	241381	250023	29978	33118	27829	30874	2149	2244	137262	10.1	0.4	1.7	8.1	95.5	105	498	43592	51536	52596	2.4	72303	12.4	13.4	15.3	6	3.5		2.08	596849	125000	420000	48000	195	6951	416	13948	FL COUNTIESCOV112020	209.433	703.696	0.696994	23.3694	1023196797	Completed	1
Brevard	009	596849	543376	287541	301621	241381	250023	29978	33118	27829	30874	2149	2244	137262	10.1	0.4	1.7	8.1	95.5	105	498	43592	51536	52596	2.4	72303	12.4	13.4	15.3	6	3.5	33	2.08	596849	125000	420000	48000	195	6951	416	13948	FL COUNTIESCOV112020	209.433	703.696	0.696994	23.3694	1023264041	Completed	1
Brevard	009	596849	543376	287541	301621	241381	250023	29978	33118	27829	30874	2149	2244	137262	10.1	0.4	1.7	8.1	95.5	105	498	43592	51536	52596	2.4	72303	12.4	13.4	15.3	6	3.5	85	2.08	596849	125000	420000	48000	195	6951	416	13948	FL COUNTIESCOV112020	209.433	703.696	0.696994	23.3694	1033151915	Completed	1
Brevard	009	596849	543376	287541	301621	241381	250023	29978	33118	27829	30874	2149	2244	137262	10.1	0.4	1.7	8.1	95.5	105	498	43592	51536	52596	2.4	72303	12.4	13.4	15.3	6	3.5	85	2.08	596849	125000	420000	48000	195	6951	416	13948	FL COUNTIESCOV112020	209.433	703.696	0.696994	23.3694	1043202435	Completed	1
Brevard	009	596849	543376	287541	301621	241381	250023	29978	33118	27829	30874	2149	2244	137262	10.1	0.4	1.7	8.1	95.5	105	498	43592	51536	52596	2.4	72303	12.4	13.4	15.3	6	3.5	40	2.08	596849	125000	420000	48000	195	6951	416	13948	FL COUNTIESCOV112020	209.433	703.696	0.696994	23.3694	1043312945	Completed	1
Brevard	009	596849	543376	287541	301621	241381	250023	29978	33118	27829	30874	2149	2244	137262	10.1	0.4	1.7	8.1	95.5	105	498	43592	51536	52596	2.4	72303	12.4	13.4	15.3	6	3.5	85	2.08	596849	125000	420000	48000	195	6951	416	13948	FL COUNTIESCOV112020	209.433	703.696	0.696994	23.3694	1043417421	Completed	1
Brevard	009	596849	543376	287541	301621	241381	250023	29978	33118	27829	30874	2149	2244	137262	10.1	0.4	1.7	8.1	95.5	105	498	43592	51536	52596	2.4	72303	12.4	13.4	15.3	6	3.5	89	2.08	596849	125000	420000	48000	195	6951	416	13948	FL COUNTIESCOV112020	209.433	703.696	0.696994	23.3694	1043567639	Completed	1
Brevard	009	596849	543376	287541	301621	241381	250023	29978	33118	27829	30874	2149	2244	137262	10.1	0.4	1.7	8.1	95.5	105	498	43592	51536	52596	2.4	72303	12.4	13.4	15.3	6	3.5	89	2.08	596849	125000	420000	48000	195	6951	416	13948	FL COUNTIESCOV112020	209.433	703.696	0.696994	23.3694	1053304055	Completed	1
Brevard	009	596849	543376	287541	301621	241381	250023	29978	33118	27829	30874	2149	2244	137262	10.1	0.4	1.7	8.1	95.5	105	498	43592	51536	52596	2.4	72303	12.4	13.4	15.3	6	3.5	85	2.08	596849	125000	420000	48000	195	6951	416	13948	FL COUNTIESCOV112020	209.433	703.696	0.696994	23.3694	1053325852	Completed	1
Brevard	009	596849	543376	287541	301621	241381	250023	29978	33118	27829	30874	2149	2244	137262	10.1	0.4	1.7	8.1	95.5	105	498	43592	51536	52596	2.4	72303	12.4	13.4	15.3	6	3.5	14	2.08	596849	125000	420000	48000	195	6951	416	13948	FL COUNTIESCOV112020	209.433	703.696	0.696994	23.3694	1053562561	Completed	1
Brevard	009	596849	543376	287541	301621	241381	250023	29978	33118	27829	30874	2149	2244	137262	10.1	0.4	1.7	8.1	95.5	105	498	43592	51536	52596	2.4	72303	12.4	13.4	15.3	6	3.5	40	2.08	596849	125000	420000	48000	195	6951	416	13948	FL COUNTIESCOV112020	209.433	703.696	0.696994	23.3694	1063685774	Completed	1
Brevard	009	596849	543376	287541	301621	241381	250023	29978	33118	27829	30874	2149	2244	137262	10.1	0.4	1.7	8.1	95.5	105	498	43592	51536	52596	2.4	72303	12.4	13.4	15.3	6	3.5		2.08	596849	125000	420000	48000	195	6951	416	13948	FL COUNTIESCOV112020	209.433	703.696	0.696994	23.3694	1063734069	Completed	1
Brevard	009	596849	543376	287541	301621	241381	250023	29978	33118	27829	30874	2149	2244	137262	10.1	0.4	1.7	8.1	95.5	105	498	43592	51536	52596	2.4	72303	12.4	13.4	15.3	6	3.5	33	2.08	596849	125000	420000	48000	195	6951	416	13948	FL COUNTIESCOV112020	209.433	703.696	0.696994	23.3694	1083605380	Completed	1
Brevard	009	596849	543376	287541	301621	241381	250023	29978	33118	27829	30874	2149	2244	137262	10.1	0.4	1.7	8.1	95.5	105	498	43592	51536	52596	2.4	72303	12.4	13.4	15.3	6	3.5	40	2.08	596849	125000	420000	48000	195	6951	416	13948	FL COUNTIESCOV112020	209.433	703.696	0.696994	23.3694	1093978363	Completed	1
Brevard	009	596849	543376	287541	301621	241381	250023	29978	33118	27829	30874	2149	2244	137262	10.1	0.4	1.7	8.1	95.5	105	498	43592	51536	52596	2.4	72303	12.4	13.4	15.3	6	3.5	89	2.08	596849	125000	420000	48000	195	6951	416	13948	FL COUNTIESCOV112020	209.433	703.696	0.696994	23.3694	1104088301	Completed	1
Brevard	009	596849	543376	287541	301621	241381	250023	29978	33118	27829	30874	2149	2244	137262	10.1	0.4	1.7	8.1	95.5	105	498	43592	51536	52596	2.4	72303	12.4	13.4	15.3	6	3.5	14	2.08	596849	125000	420000	48000	195	6951	416	13948	FL COUNTIESCOV112020	209.433	703.696	0.696994	23.3694	1104880731	Completed	1
Brevard	009	596849	543376	287541	301621	241381	250023	29978	33118	27829	30874	2149	2244	137262	10.1	0.4	1.7	8.1	95.5	105	498	43592	51536	52596	2.4	72303	12.4	13.4	15.3	6	3.5	85	2.08	596849	125000	420000	48000	195	6951	416	13948	FL COUNTIESCOV112020	209.433	703.696	0.696994	23.3694	1104990217	Completed	1
Brevard	009	596849	543376	287541	301621	241381	250023	29978	33118	27829	30874	2149	2244	137262	10.1	0.4	1.7	8.1	95.5	105	498	43592	51536	52596	2.4	72303	12.4	13.4	15.3	6	3.5	38	2.08	596849	125000	420000	48000	195	6951	416	13948	FL COUNTIESCOV112020	209.433	703.696	0.696994	23.3694	1114151354	Completed	1
Brevard	009	596849	543376	287541	301621	241381	250023	29978	33118	27829	30874	2149	2244	137262	10.1	0.4	1.7	8.1	95.5	105	498	43592	51536	52596	2.4	72303	12.4	13.4	15.3	6	3.5	40	2.08	596849	125000	420000	48000	195	6951	416	13948	FL COUNTIESCOV112020	209.433	703.696	0.696994	23.3694	1114156619	Completed	1
Brevard	009	596849	543376	287541	301621	241381	250023	29978	33118	27829	30874	2149	2244	137262	10.1	0.4	1.7	8.1	95.5	105	498	43592	51536	52596	2.4	72303	12.4	13.4	15.3	6	3.5	89	2.08	596849	125000	420000	48000	195	6951	416	13948	FL COUNTIESCOV112020	209.433	703.696	0.696994	23.3694	1134111677	Completed	1
Brevard	009	596849	543376	287541	301621	241381	250023	29978	33118	27829	30874	2149	2244	137262	10.1	0.4	1.7	8.1	95.5	105	498	43592	51536	52596	2.4	72303	12.4	13.4	15.3	6	3.5	33	2.08	596849	125000	420000	48000	195	6951	416	13948	FL COUNTIESCOV112020	209.433	703.696	0.696994	23.3694	1134142003	Completed	1
Brevard	009	596849	543376	287541	301621	241381	250023	29978	33118	27829	30874	2149	2244	137262	10.1	0.4	1.7	8.1	95.5	105	498	43592	51536	52596	2.4	72303	12.4	13.4	15.3	6	3.5	14	2.08	596849	125000	420000	48000	195	6951	416	13948	FL COUNTIESCOV112020	209.433	703.696	0.696994	23.3694	1134156813	Completed	1
Brevard	009	596849	543376	287541	301621	241381	250023	29978	33118	27829	30874	2149	2244	137262	10.1	0.4	1.7	8.1	95.5	105	498	43592	51536	52596	2.4	72303	12.4	13.4	15.3	6	3.5	33	2.08	596849	125000	420000	48000	195	6951	416	13948	FL COUNTIESCOV112020	209.433	703.696	0.696994	23.3694	1134216856	Completed	1
Brevard	009	596849	543376	287541	301621	241381	250023	29978	33118	27829	30874	2149	2244	137262	10.1	0.4	1.7	8.1	95.5	105	498	43592	51536	52596	2.4	72303	12.4	13.4	15.3	6	3.5	85	2.08	596849	125000	420000	48000	195	6951	416	13948	FL COUNTIESCOV112020	209.433	703.696	0.696994	23.3694	1134487929	Completed	1
Brevard	009	596849	543376	287541	301621	241381	250023	29978	33118	27829	30874	2149	2244	137262	10.1	0.4	1.7	8.1	95.5	105	498	43592	51536	52596	2.4	72303	12.4	13.4	15.3	6	3.5	40	2.08	596849	125000	420000	48000	195	6951	416	13948	FL COUNTIESCOV112020	209.433	703.696	0.696994	23.3694	1144211152	Completed	1
Brevard	009	596849	543376	287541	301621	241381	250023	29978	33118	27829	30874	2149	2244	137262	10.1	0.4	1.7	8.1	95.5	105	498	43592	51536	52596	2.4	72303	12.4	13.4	15.3	6	3.5	85	2.08	596849	125000	420000	48000	195	6951	416	13948	FL COUNTIESCOV112020	209.433	703.696	0.696994	23.3694	1144262007	Completed	1
Brevard	009	596849	543376	287541	301621	241381	250023	29978	33118	27829	30874	2149	2244	137262	10.1	0.4	1.7	8.1	95.5	105	498	43592	51536	52596	2.4	72303	12.4	13.4	15.3	6	3.5	89	2.08	596849	125000	420000	48000	195	6951	416	13948	FL COUNTIESCOV112020	209.433	703.696	0.696994	23.3694	1154401115	Completed	1
Brevard	009	596849	543376	287541	301621	241381	250023	29978	33118	27829	30874	2149	2244	137262	10.1	0.4	1.7	8.1	95.5	105	498	43592	51536	52596	2.4	72303	12.4	13.4	15.3	6	3.5	40	2.08	596849	125000	420000	48000	195	6951	416	13948	FL COUNTIESCOV112020	209.433	703.696	0.696994	23.3694	1154613230	Completed	1
Brevard	009	596849	543376	287541	301621	241381	250023	29978	33118	27829	30874	2149	2244	137262	10.1	0.4	1.7	8.1	95.5	105	498	43592	51536	52596	2.4	72303	12.4	13.4	15.3	6	3.5	33	2.08	596849	125000	420000	48000	195	6951	416	13948	FL COUNTIESCOV112020	209.433	703.696	0.696994	23.3694	1154617413	Completed	1
Brevard	009	596849	543376	287541	301621	241381	250023	29978	33118	27829	30874	2149	2244	137262	10.1	0.4	1.7	8.1	95.5	105	498	43592	51536	52596	2.4	72303	12.4	13.4	15.3	6	3.5	22	2.08	596849	125000	420000	48000	195	6951	416	13948	FL COUNTIESCOV112020	209.433	703.696	0.696994	23.3694	1164721866	Completed	1
Brevard	009	596849	543376	287541	301621	241381	250023	29978	33118	27829	30874	2149	2244	137262	10.1	0.4	1.7	8.1	95.5	105	498	43592	51536	52596	2.4	72303	12.4	13.4	15.3	6	3.5	89	2.08	596849	125000	420000	48000	195	6951	416	13948	FL COUNTIESCOV112020	209.433	703.696	0.696994	23.3694	1184604480	Completed	1
Brevard	009	596849	543376	287541	301621	241381	250023	29978	33118	27829	30874	2149	2244	137262	10.1	0.4	1.7	8.1	95.5	105	498	43592	51536	52596	2.4	72303	12.4	13.4	15.3	6	3.5	89	2.08	596849	125000	420000	48000	195	6951	416	13948	FL COUNTIESCOV112020	209.433	703.696	0.696994	23.3694	1184964132	Completed	1
Brevard	009	596849	543376	287541	301621	241381	250023	29978	33118	27829	30874	2149	2244	137262	10.1	0.4	1.7	8.1	95.5	105	498	43592	51536	52596	2.4	72303	12.4	13.4	15.3	6	3.5	85	2.08	596849	125000	420000	48000	195	6951	416	13948	FL COUNTIESCOV112020	209.433	703.696	0.696994	23.3694	1194019398	Completed	1
Brevard	009	596849	543376	287541	301621	241381	250023	29978	33118	27829	30874	2149	2244	137262	10.1	0.4	1.7	8.1	95.5	105	498	43592	51536	52596	2.4	72303	12.4	13.4	15.3	6	3.5	38	2.08	596849	125000	420000	48000	195	6951	416	13948	FL COUNTIESCOV112020	209.433	703.696	0.696994	23.3694	1205239944	Completed	1
Brevard	009	596849	543376	287541	301621	241381	250023	29978	33118	27829	30874	2149	2244	137262	10.1	0.4	1.7	8.1	95.5	105	498	43592	51536	52596	2.4	72303	12.4	13.4	15.3	6	3.5	38	2.08	596849	125000	420000	48000	195	6951	416	13948	FL COUNTIESCOV112020	209.433	703.696	0.696994	23.3694	1205944097	Completed	1
Brevard	009	596849	543376	287541	301621	241381	250023	29978	33118	27829	30874	2149	2244	137262	10.1	0.4	1.7	8.1	95.5	105	498	43592	51536	52596	2.4	72303	12.4	13.4	15.3	6	3.5	89	2.08	596849	125000	420000	48000	195	6951	416	13948	FL COUNTIESCOV112020	209.433	703.696	0.696994	23.3694	1225316094	Completed	1
Brevard	009	596849	543376	287541	301621	241381	250023	29978	33118	27829	30874	2149	2244	137262	10.1	0.4	1.7	8.1	95.5	105	498	43592	51536	52596	2.4	72303	12.4	13.4	15.3	6	3.5	89	2.08	596849	125000	420000	48000	195	6951	416	13948	FL COUNTIESCOV112020	209.433	703.696	0.696994	23.3694	1225478829	Completed	1
Brevard	009	596849	543376	287541	301621	241381	250023	29978	33118	27829	30874	2149	2244	137262	10.1	0.4	1.7	8.1	95.5	105	498	43592	51536	52596	2.4	72303	12.4	13.4	15.3	6	3.5	89	2.08	596849	125000	420000	48000	195	6951	416	13948	FL COUNTIESCOV112020	209.433	703.696	0.696994	23.3694	1235121567	Completed	1
Brevard	009	596849	543376	287541	301621	241381	250023	29978	33118	27829	30874	2149	2244	137262	10.1	0.4	1.7	8.1	95.5	105	498	43592	51536	52596	2.4	72303	12.4	13.4	15.3	6	3.5	11	2.08	596849	125000	420000	48000	195	6951	416	13948	FL COUNTIESCOV112020	209.433	703.696	0.696994	23.3694	1235139973	Completed	1
Brevard	009	596849	543376	287541	301621	241381	250023	29978	33118	27829	30874	2149	2244	137262	10.1	0.4	1.7	8.1	95.5	105	498	43592	51536	52596	2.4	72303	12.4	13.4	15.3	6	3.5		2.08	596849	125000	420000	48000	195	6951	416	13948	FL COUNTIESCOV112020	209.433	703.696	0.696994	23.3694	1245224518	Completed	1
Brevard	009	596849	543376	287541	301621	241381	250023	29978	33118	27829	30874	2149	2244	137262	10.1	0.4	1.7	8.1	95.5	105	498	43592	51536	52596	2.4	72303	12.4	13.4	15.3	6	3.5	38	2.08	596849	125000	420000	48000	195	6951	416	13948	FL COUNTIESCOV112020	209.433	703.696	0.696994	23.3694	1245546167	Completed	1
Brevard	009	596849	543376	287541	301621	241381	250023	29978	33118	27829	30874	2149	2244	137262	10.1	0.4	1.7	8.1	95.5	105	498	43592	51536	52596	2.4	72303	12.4	13.4	15.3	6	3.5	33	2.08	596849	125000	420000	48000	195	6951	416	13948	FL COUNTIESCOV112020	209.433	703.696	0.696994	23.3694	1245626811	Completed	1
Brevard	009	596849	543376	287541	301621	241381	250023	29978	33118	27829	30874	2149	2244	137262	10.1	0.4	1.7	8.1	95.5	105	498	43592	51536	52596	2.4	72303	12.4	13.4	15.3	6	3.5	85	2.08	596849	125000	420000	48000	195	6951	416	13948	FL COUNTIESCOV112020	209.433	703.696	0.696994	23.3694	1255323523	Completed	1
Brevard	009	596849	543376	287541	301621	241381	250023	29978	33118	27829	30874	2149	2244	137262	10.1	0.4	1.7	8.1	95.5	105	498	43592	51536	52596	2.4	72303	12.4	13.4	15.3	6	3.5	85	2.08	596849	125000	420000	48000	195	6951	416	13948	FL COUNTIESCOV112020	209.433	703.696	0.696994	23.3694	1275761769	Completed	1
Brevard	009	596849	543376	287541	301621	241381	250023	29978	33118	27829	30874	2149	2244	137262	10.1	0.4	1.7	8.1	95.5	105	498	43592	51536	52596	2.4	72303	12.4	13.4	15.3	6	3.5	11	2.08	596849	125000	420000	48000	195	6951	416	13948	FL COUNTIESCOV112020	209.433	703.696	0.696994	23.3694	1275827685	Completed	1
Brevard	009	596849	543376	287541	301621	241381	250023	29978	33118	27829	30874	2149	2244	137262	10.1	0.4	1.7	8.1	95.5	105	498	43592	51536	52596	2.4	72303	12.4	13.4	15.3	6	3.5		2.08	596849	125000	420000	48000	195	6951	416	13948	FL COUNTIESCOV112020	209.433	703.696	0.696994	23.3694	1295793628	Completed	1
Brevard	009	596849	543376	287541	301621	241381	250023	29978	33118	27829	30874	2149	2244	137262	10.1	0.4	1.7	8.1	95.5	105	498	43592	51536	52596	2.4	72303	12.4	13.4	15.3	6	3.5	89	2.08	596849	125000	420000	48000	195	6951	416	13948	FL COUNTIESCOV112020	209.433	703.696	0.696994	23.3694	1306157706	Completed	1
Brevard	009	596849	543376	287541	301621	241381	250023	29978	33118	27829	30874	2149	2244	137262	10.1	0.4	1.7	8.1	95.5	105	498	43592	51536	52596	2.4	72303	12.4	13.4	15.3	6	3.5		2.08	596849	125000	420000	48000	195	6951	416	13948	FL COUNTIESCOV112020	209.433	703.696	0.696994	23.3694	1326046665	Completed	1
Brevard	009	596849	543376	287541	301621	241381	250023	29978	33118	27829	30874	2149	2244	137262	10.1	0.4	1.7	8.1	95.5	105	498	43592	51536	52596	2.4	72303	12.4	13.4	15.3	6	3.5	33	2.08	596849	125000	420000	48000	195	6951	416	13948	FL COUNTIESCOV112020	209.433	703.696	0.696994	23.3694	1326491093	Completed	1
Brevard	009	596849	543376	287541	301621	241381	250023	29978	33118	27829	30874	2149	2244	137262	10.1	0.4	1.7	8.1	95.5	105	498	43592	51536	52596	2.4	72303	12.4	13.4	15.3	6	3.5	38	2.08	596849	125000	420000	48000	195	6951	416	13948	FL COUNTIESCOV112020	209.433	703.696	0.696994	23.3694	1346326899	Completed	1
Brevard	009	596849	543376	287541	301621	241381	250023	29978	33118	27829	30874	2149	2244	137262	10.1	0.4	1.7	8.1	95.5	105	498	43592	51536	52596	2.4	72303	12.4	13.4	15.3	6	3.5		2.08	596849	125000	420000	48000	195	6951	416	13948	FL COUNTIESCOV112020	209.433	703.696	0.696994	23.3694	1346456647	Completed	1
Brevard	009	596849	543376	287541	301621	241381	250023	29978	33118	27829	30874	2149	2244	137262	10.1	0.4	1.7	8.1	95.5	105	498	43592	51536	52596	2.4	72303	12.4	13.4	15.3	6	3.5	85	2.08	596849	125000	420000	48000	195	6951	416	13948	FL COUNTIESCOV112020	209.433	703.696	0.696994	23.3694	1356388615	Completed	1
Brevard	009	596849	543376	287541	301621	241381	250023	29978	33118	27829	30874	2149	2244	137262	10.1	0.4	1.7	8.1	95.5	105	498	43592	51536	52596	2.4	72303	12.4	13.4	15.3	6	3.5	33	2.08	596849	125000	420000	48000	195	6951	416	13948	FL COUNTIESCOV112020	209.433	703.696	0.696994	23.3694	1356570782	Completed	1
Brevard	009	596849	543376	287541	301621	241381	250023	29978	33118	27829	30874	2149	2244	137262	10.1	0.4	1.7	8.1	95.5	105	498	43592	51536	52596	2.4	72303	12.4	13.4	15.3	6	3.5	85	2.08	596849	125000	420000	48000	195	6951	416	13948	FL COUNTIESCOV112020	209.433	703.696	0.696994	23.3694	1356664007	Completed	1
Brevard	009	596849	543376	287541	301621	241381	250023	29978	33118	27829	30874	2149	2244	137262	10.1	0.4	1.7	8.1	95.5	105	498	43592	51536	52596	2.4	72303	12.4	13.4	15.3	6	3.5	89	2.08	596849	125000	420000	48000	195	6951	416	13948	FL COUNTIESCOV112020	209.433	703.696	0.696994	23.3694	1386908952	Completed	1
Brevard	009	596849	543376	287541	301621	241381	250023	29978	33118	27829	30874	2149	2244	137262	10.1	0.4	1.7	8.1	95.5	105	498	43592	51536	52596	2.4	72303	12.4	13.4	15.3	6	3.5	85	2.08	596849	125000	420000	48000	195	6951	416	13948	FL COUNTIESCOV112020	209.433	703.696	0.696994	23.3694	1396003760	Completed	1
Brevard	009	596849	543376	287541	301621	241381	250023	29978	33118	27829	30874	2149	2244	137262	10.1	0.4	1.7	8.1	95.5	105	498	43592	51536	52596	2.4	72303	12.4	13.4	15.3	6	3.5	38	2.08	596849	125000	420000	48000	195	6951	416	13948	FL COUNTIESCOV112020	209.433	703.696	0.696994	23.3694	1396830352	Completed	1
Brevard	009	596849	543376	287541	301621	241381	250023	29978	33118	27829	30874	2149	2244	137262	10.1	0.4	1.7	8.1	95.5	105	498	43592	51536	52596	2.4	72303	12.4	13.4	15.3	6	3.5	89	2.08	596849	125000	420000	48000	195	6951	416	13948	FL COUNTIESCOV112020	209.433	703.696	0.696994	23.3694	1417004359	Completed	1
Brevard	009	596849	543376	287541	301621	241381	250023	29978	33118	27829	30874	2149	2244	137262	10.1	0.4	1.7	8.1	95.5	105	498	43592	51536	52596	2.4	72303	12.4	13.4	15.3	6	3.5	89	2.08	596849	125000	420000	48000	195	6951	416	13948	FL COUNTIESCOV112020	209.433	703.696	0.696994	23.3694	1417290792	Completed	1
Brevard	009	596849	543376	287541	301621	241381	250023	29978	33118	27829	30874	2149	2244	137262	10.1	0.4	1.7	8.1	95.5	105	498	43592	51536	52596	2.4	72303	12.4	13.4	15.3	6	3.5	38	2.08	596849	125000	420000	48000	195	6951	416	13948	FL COUNTIESCOV112020	209.433	703.696	0.696994	23.3694	1417928052	Completed	1
Brevard	009	596849	543376	287541	301621	241381	250023	29978	33118	27829	30874	2149	2244	137262	10.1	0.4	1.7	8.1	95.5	105	498	43592	51536	52596	2.4	72303	12.4	13.4	15.3	6	3.5	89	2.08	596849	125000	420000	48000	195	6951	416	13948	FL COUNTIESCOV112020	209.433	703.696	0.696994	23.3694	1427148543	Completed	1
Brevard	009	596849	543376	287541	301621	241381	250023	29978	33118	27829	30874	2149	2244	137262	10.1	0.4	1.7	8.1	95.5	105	498	43592	51536	52596	2.4	72303	12.4	13.4	15.3	6	3.5	33	2.08	596849	125000	420000	48000	195	6951	416	13948	FL COUNTIESCOV112020	209.433	703.696	0.696994	23.3694	1427354919	Completed	1
Brevard	009	596849	543376	287541	301621	241381	250023	29978	33118	27829	30874	2149	2244	137262	10.1	0.4	1.7	8.1	95.5	105	498	43592	51536	52596	2.4	72303	12.4	13.4	15.3	6	3.5		2.08	596849	125000	420000	48000	195	6951	416	13948	FL COUNTIESCOV112020	209.433	703.696	0.696994	23.3694	1437111465	Completed	1
Brevard	009	596849	543376	287541	301621	241381	250023	29978	33118	27829	30874	2149	2244	137262	10.1	0.4	1.7	8.1	95.5	105	498	43592	51536	52596	2.4	72303	12.4	13.4	15.3	6	3.5	40	2.08	596849	125000	420000	48000	195	6951	416	13948	FL COUNTIESCOV112020	209.433	703.696	0.696994	23.3694	1437137353	Completed	1
Brevard	009	596849	543376	287541	301621	241381	250023	29978	33118	27829	30874	2149	2244	137262	10.1	0.4	1.7	8.1	95.5	105	498	43592	51536	52596	2.4	72303	12.4	13.4	15.3	6	3.5	89	2.08	596849	125000	420000	48000	195	6951	416	13948	FL COUNTIESCOV112020	209.433	703.696	0.696994	23.3694	1437250883	Completed	1
Brevard	009	596849	543376	287541	301621	241381	250023	29978	33118	27829	30874	2149	2244	137262	10.1	0.4	1.7	8.1	95.5	105	498	43592	51536	52596	2.4	72303	12.4	13.4	15.3	6	3.5	33	2.08	596849	125000	420000	48000	195	6951	416	13948	FL COUNTIESCOV112020	209.433	703.696	0.696994	23.3694	1437574761	Completed	1
Brevard	009	596849	543376	287541	301621	241381	250023	29978	33118	27829	30874	2149	2244	137262	10.1	0.4	1.7	8.1	95.5	105	498	43592	51536	52596	2.4	72303	12.4	13.4	15.3	6	3.5	85	2.08	596849	125000	420000	48000	195	6951	416	13948	FL COUNTIESCOV112020	209.433	703.696	0.696994	23.3694	1447391321	Completed	1
Brevard	009	596849	543376	287541	301621	241381	250023	29978	33118	27829	30874	2149	2244	137262	10.1	0.4	1.7	8.1	95.5	105	498	43592	51536	52596	2.4	72303	12.4	13.4	15.3	6	3.5		2.08	596849	125000	420000	48000	195	6951	416	13948	FL COUNTIESCOV112020	209.433	703.696	0.696994	23.3694	1467435339	Completed	1
Brevard	009	596849	543376	287541	301621	241381	250023	29978	33118	27829	30874	2149	2244	137262	10.1	0.4	1.7	8.1	95.5	105	498	43592	51536	52596	2.4	72303	12.4	13.4	15.3	6	3.5	38	2.08	596849	125000	420000	48000	195	6951	416	13948	FL COUNTIESCOV112020	209.433	703.696	0.696994	23.3694	1467564104	Completed	1
Brevard	009	596849	543376	287541	301621	241381	250023	29978	33118	27829	30874	2149	2244	137262	10.1	0.4	1.7	8.1	95.5	105	498	43592	51536	52596	2.4	72303	12.4	13.4	15.3	6	3.5	14	2.08	596849	125000	420000	48000	195	6951	416	13948	FL COUNTIESCOV112020	209.433	703.696	0.696994	23.3694	1467735225	Completed	1
Brevard	009	596849	543376	287541	301621	241381	250023	29978	33118	27829	30874	2149	2244	137262	10.1	0.4	1.7	8.1	95.5	105	498	43592	51536	52596	2.4	72303	12.4	13.4	15.3	6	3.5	89	2.08	596849	125000	420000	48000	195	6951	416	13948	FL COUNTIESCOV112020	209.433	703.696	0.696994	23.3694	1467868570	Completed	1
Brevard	009	596849	543376	287541	301621	241381	250023	29978	33118	27829	30874	2149	2244	137262	10.1	0.4	1.7	8.1	95.5	105	498	43592	51536	52596	2.4	72303	12.4	13.4	15.3	6	3.5	85	2.08	596849	125000	420000	48000	195	6951	416	13948	FL COUNTIESCOV112020	209.433	703.696	0.696994	23.3694	1477515757	Completed	1
Brevard	009	596849	543376	287541	301621	241381	250023	29978	33118	27829	30874	2149	2244	137262	10.1	0.4	1.7	8.1	95.5	105	498	43592	51536	52596	2.4	72303	12.4	13.4	15.3	6	3.5	14	2.08	596849	125000	420000	48000	195	6951	416	13948	FL COUNTIESCOV112020	209.433	703.696	0.696994	23.3694	1477897692	Completed	1
Brevard	009	596849	543376	287541	301621	241381	250023	29978	33118	27829	30874	2149	2244	137262	10.1	0.4	1.7	8.1	95.5	105	498	43592	51536	52596	2.4	72303	12.4	13.4	15.3	6	3.5	33	2.08	596849	125000	420000	48000	195	6951	416	13948	FL COUNTIESCOV112020	209.433	703.696	0.696994	23.3694	1487046223	Completed	1
Brevard	009	596849	543376	287541	301621	241381	250023	29978	33118	27829	30874	2149	2244	137262	10.1	0.4	1.7	8.1	95.5	105	498	43592	51536	52596	2.4	72303	12.4	13.4	15.3	6	3.5	38	2.08	596849	125000	420000	48000	195	6951	416	13948	FL COUNTIESCOV112020	209.433	703.696	0.696994	23.3694	1497183693	Completed	1
Brevard	009	596849	543376	287541	301621	241381	250023	29978	33118	27829	30874	2149	2244	137262	10.1	0.4	1.7	8.1	95.5	105	498	43592	51536	52596	2.4	72303	12.4	13.4	15.3	6	3.5	38	2.08	596849	125000	420000	48000	195	6951	416	13948	FL COUNTIESCOV112020	209.433	703.696	0.696994	23.3694	1497946123	Completed	1
Brevard	009	596849	543376	287541	301621	241381	250023	29978	33118	27829	30874	2149	2244	137262	10.1	0.4	1.7	8.1	95.5	105	498	43592	51536	52596	2.4	72303	12.4	13.4	15.3	6	3.5	85	2.08	596849	125000	420000	48000	195	6951	416	13948	FL COUNTIESCOV112020	209.433	703.696	0.696994	23.3694	1508923400	Completed	1
Brevard	009	596849	543376	287541	301621	241381	250023	29978	33118	27829	30874	2149	2244	137262	10.1	0.4	1.7	8.1	95.5	105	498	43592	51536	52596	2.4	72303	12.4	13.4	15.3	6	3.5		2.08	596849	125000	420000	48000	195	6951	416	13948	FL COUNTIESCOV112020	209.433	703.696	0.696994	23.3694	1518048065	Completed	1
Brevard	009	596849	543376	287541	301621	241381	250023	29978	33118	27829	30874	2149	2244	137262	10.1	0.4	1.7	8.1	95.5	105	498	43592	51536	52596	2.4	72303	12.4	13.4	15.3	6	3.5	14	2.08	596849	125000	420000	48000	195	6951	416	13948	FL COUNTIESCOV112020	209.433	703.696	0.696994	23.3694	1518338839	Completed	1
Brevard	009	596849	543376	287541	301621	241381	250023	29978	33118	27829	30874	2149	2244	137262	10.1	0.4	1.7	8.1	95.5	105	498	43592	51536	52596	2.4	72303	12.4	13.4	15.3	6	3.5	85	2.08	596849	125000	420000	48000	195	6951	416	13948	FL COUNTIESCOV112020	209.433	703.696	0.696994	23.3694	1528123320	Completed	1
Brevard	009	596849	543376	287541	301621	241381	250023	29978	33118	27829	30874	2149	2244	137262	10.1	0.4	1.7	8.1	95.5	105	498	43592	51536	52596	2.4	72303	12.4	13.4	15.3	6	3.5		2.08	596849	125000	420000	48000	195	6951	416	13948	FL COUNTIESCOV112020	209.433	703.696	0.696994	23.3694	1538582168	Completed	1
Brevard	009	596849	543376	287541	301621	241381	250023	29978	33118	27829	30874	2149	2244	137262	10.1	0.4	1.7	8.1	95.5	105	498	43592	51536	52596	2.4	72303	12.4	13.4	15.3	6	3.5	85	2.08	596849	125000	420000	48000	195	6951	416	13948	FL COUNTIESCOV112020	209.433	703.696	0.696994	23.3694	1548301906	Completed	1
Brevard	009	596849	543376	287541	301621	241381	250023	29978	33118	27829	30874	2149	2244	137262	10.1	0.4	1.7	8.1	95.5	105	498	43592	51536	52596	2.4	72303	12.4	13.4	15.3	6	3.5	14	2.08	596849	125000	420000	48000	195	6951	416	13948	FL COUNTIESCOV112020	209.433	703.696	0.696994	23.3694	1548686439	Completed	1
Brevard	009	596849	543376	287541	301621	241381	250023	29978	33118	27829	30874	2149	2244	137262	10.1	0.4	1.7	8.1	95.5	105	498	43592	51536	52596	2.4	72303	12.4	13.4	15.3	6	3.5	33	2.08	596849	125000	420000	48000	195	6951	416	13948	FL COUNTIESCOV112020	209.433	703.696	0.696994	23.3694	1558311282	Completed	1
Brevard	009	596849	543376	287541	301621	241381	250023	29978	33118	27829	30874	2149	2244	137262	10.1	0.4	1.7	8.1	95.5	105	498	43592	51536	52596	2.4	72303	12.4	13.4	15.3	6	3.5	22	2.08	596849	125000	420000	48000	195	6951	416	13948	FL COUNTIESCOV112020	209.433	703.696	0.696994	23.3694	1558329607	Completed	1
Brevard	009	596849	543376	287541	301621	241381	250023	29978	33118	27829	30874	2149	2244	137262	10.1	0.4	1.7	8.1	95.5	105	498	43592	51536	52596	2.4	72303	12.4	13.4	15.3	6	3.5	85	2.08	596849	125000	420000	48000	195	6951	416	13948	FL COUNTIESCOV112020	209.433	703.696	0.696994	23.3694	1568405090	Completed	1
Brevard	009	596849	543376	287541	301621	241381	250023	29978	33118	27829	30874	2149	2244	137262	10.1	0.4	1.7	8.1	95.5	105	498	43592	51536	52596	2.4	72303	12.4	13.4	15.3	6	3.5	85	2.08	596849	125000	420000	48000	195	6951	416	13948	FL COUNTIESCOV112020	209.433	703.696	0.696994	23.3694	1568454486	Completed	1
Brevard	009	596849	543376	287541	301621	241381	250023	29978	33118	27829	30874	2149	2244	137262	10.1	0.4	1.7	8.1	95.5	105	498	43592	51536	52596	2.4	72303	12.4	13.4	15.3	6	3.5	85	2.08	596849	125000	420000	48000	195	6951	416	13948	FL COUNTIESCOV112020	209.433	703.696	0.696994	23.3694	1598702938	Completed	1
Brevard	009	596849	543376	287541	301621	241381	250023	29978	33118	27829	30874	2149	2244	137262	10.1	0.4	1.7	8.1	95.5	105	498	43592	51536	52596	2.4	72303	12.4	13.4	15.3	6	3.5	85	2.08	596849	125000	420000	48000	195	6951	416	13948	FL COUNTIESCOV112020	209.433	703.696	0.696994	23.3694	1598704066	Completed	1
Brevard	009	596849	543376	287541	301621	241381	250023	29978	33118	27829	30874	2149	2244	137262	10.1	0.4	1.7	8.1	95.5	105	498	43592	51536	52596	2.4	72303	12.4	13.4	15.3	6	3.5		2.08	596849	125000	420000	48000	195	6951	416	13948	FL COUNTIESCOV112020	209.433	703.696	0.696994	23.3694	1598722621	Completed	1
Brevard	009	596849	543376	287541	301621	241381	250023	29978	33118	27829	30874	2149	2244	137262	10.1	0.4	1.7	8.1	95.5	105	498	43592	51536	52596	2.4	72303	12.4	13.4	15.3	6	3.5	85	2.08	596849	125000	420000	48000	195	6951	416	13948	FL COUNTIESCOV112020	209.433	703.696	0.696994	23.3694	1598757890	Completed	1
Brevard	009	596849	543376	287541	301621	241381	250023	29978	33118	27829	30874	2149	2244	137262	10.1	0.4	1.7	8.1	95.5	105	498	43592	51536	52596	2.4	72303	12.4	13.4	15.3	6	3.5	33	2.08	596849	125000	420000	48000	195	6951	416	13948	FL COUNTIESCOV112020	209.433	703.696	0.696994	23.3694	1609249499	Completed	1
Brevard	009	596849	543376	287541	301621	241381	250023	29978	33118	27829	30874	2149	2244	137262	10.1	0.4	1.7	8.1	95.5	105	498	43592	51536	52596	2.4	72303	12.4	13.4	15.3	6	3.5	85	2.08	596849	125000	420000	48000	195	6951	416	13948	FL COUNTIESCOV112020	209.433	703.696	0.696994	23.3694	1619090578	Completed	1
Brevard	009	596849	543376	287541	301621	241381	250023	29978	33118	27829	30874	2149	2244	137262	10.1	0.4	1.7	8.1	95.5	105	498	43592	51536	52596	2.4	72303	12.4	13.4	15.3	6	3.5	89	2.08	596849	125000	420000	48000	195	6951	416	13948	FL COUNTIESCOV112020	209.433	703.696	0.696994	23.3694	1619134988	Completed	1
Brevard	009	596849	543376	287541	301621	241381	250023	29978	33118	27829	30874	2149	2244	137262	10.1	0.4	1.7	8.1	95.5	105	498	43592	51536	52596	2.4	72303	12.4	13.4	15.3	6	3.5	33	2.08	596849	125000	420000	48000	195	6951	416	13948	FL COUNTIESCOV112020	209.433	703.696	0.696994	23.3694	1619958329	Completed	1
Brevard	009	596849	543376	287541	301621	241381	250023	29978	33118	27829	30874	2149	2244	137262	10.1	0.4	1.7	8.1	95.5	105	498	43592	51536	52596	2.4	72303	12.4	13.4	15.3	6	3.5	89	2.08	596849	125000	420000	48000	195	6951	416	13948	FL COUNTIESCOV112020	209.433	703.696	0.696994	23.3694	1619960473	Completed	1
Brevard	009	596849	543376	287541	301621	241381	250023	29978	33118	27829	30874	2149	2244	137262	10.1	0.4	1.7	8.1	95.5	105	498	43592	51536	52596	2.4	72303	12.4	13.4	15.3	6	3.5		2.08	596849	125000	420000	48000	195	6951	416	13948	FL COUNTIESCOV112020	209.433	703.696	0.696994	23.3694	1629220413	Completed	1
Brevard	009	596849	543376	287541	301621	241381	250023	29978	33118	27829	30874	2149	2244	137262	10.1	0.4	1.7	8.1	95.5	105	498	43592	51536	52596	2.4	72303	12.4	13.4	15.3	6	3.5	40	2.08	596849	125000	420000	48000	195	6951	416	13948	FL COUNTIESCOV112020	209.433	703.696	0.696994	23.3694	1629290101	Completed	1
Brevard	009	596849	543376	287541	301621	241381	250023	29978	33118	27829	30874	2149	2244	137262	10.1	0.4	1.7	8.1	95.5	105	498	43592	51536	52596	2.4	72303	12.4	13.4	15.3	6	3.5	89	2.08	596849	125000	420000	48000	195	6951	416	13948	FL COUNTIESCOV112020	209.433	703.696	0.696994	23.3694	1639393259	Completed	1
Brevard	009	596849	543376	287541	301621	241381	250023	29978	33118	27829	30874	2149	2244	137262	10.1	0.4	1.7	8.1	95.5	105	498	43592	51536	52596	2.4	72303	12.4	13.4	15.3	6	3.5	85	2.08	596849	125000	420000	48000	195	6951	416	13948	FL COUNTIESCOV112020	209.433	703.696	0.696994	23.3694	1649242538	Completed	1
Brevard	009	596849	543376	287541	301621	241381	250023	29978	33118	27829	30874	2149	2244	137262	10.1	0.4	1.7	8.1	95.5	105	498	43592	51536	52596	2.4	72303	12.4	13.4	15.3	6	3.5	14	2.08	596849	125000	420000	48000	195	6951	416	13948	FL COUNTIESCOV112020	209.433	703.696	0.696994	23.3694	1649259623	Completed	1
Brevard	009	596849	543376	287541	301621	241381	250023	29978	33118	27829	30874	2149	2244	137262	10.1	0.4	1.7	8.1	95.5	105	498	43592	51536	52596	2.4	72303	12.4	13.4	15.3	6	3.5	89	2.08	596849	125000	420000	48000	195	6951	416	13948	FL COUNTIESCOV112020	209.433	703.696	0.696994	23.3694	1649262932	Completed	1
Brevard	009	596849	543376	287541	301621	241381	250023	29978	33118	27829	30874	2149	2244	137262	10.1	0.4	1.7	8.1	95.5	105	498	43592	51536	52596	2.4	72303	12.4	13.4	15.3	6	3.5	33	2.08	596849	125000	420000	48000	195	6951	416	13948	FL COUNTIESCOV112020	209.433	703.696	0.696994	23.3694	1649273178	Completed	1
Brevard	009	596849	543376	287541	301621	241381	250023	29978	33118	27829	30874	2149	2244	137262	10.1	0.4	1.7	8.1	95.5	105	498	43592	51536	52596	2.4	72303	12.4	13.4	15.3	6	3.5	38	2.08	596849	125000	420000	48000	195	6951	416	13948	FL COUNTIESCOV112020	209.433	703.696	0.696994	23.3694	1649642034	Completed	1
Brevard	009	596849	543376	287541	301621	241381	250023	29978	33118	27829	30874	2149	2244	137262	10.1	0.4	1.7	8.1	95.5	105	498	43592	51536	52596	2.4	72303	12.4	13.4	15.3	6	3.5	40	2.08	596849	125000	420000	48000	195	6951	416	13948	FL COUNTIESCOV112020	209.433	703.696	0.696994	23.3694	1659403863	Completed	1
Brevard	009	596849	543376	287541	301621	241381	250023	29978	33118	27829	30874	2149	2244	137262	10.1	0.4	1.7	8.1	95.5	105	498	43592	51536	52596	2.4	72303	12.4	13.4	15.3	6	3.5	40	2.08	596849	125000	420000	48000	195	6951	416	13948	FL COUNTIESCOV112020	209.433	703.696	0.696994	23.3694	1659539740	Completed	1
Brevard	009	596849	543376	287541	301621	241381	250023	29978	33118	27829	30874	2149	2244	137262	10.1	0.4	1.7	8.1	95.5	105	498	43592	51536	52596	2.4	72303	12.4	13.4	15.3	6	3.5	33	2.08	596849	125000	420000	48000	195	6951	416	13948	FL COUNTIESCOV112020	209.433	703.696	0.696994	23.3694	1669492997	Completed	1
Brevard	009	596849	543376	287541	301621	241381	250023	29978	33118	27829	30874	2149	2244	137262	10.1	0.4	1.7	8.1	95.5	105	498	43592	51536	52596	2.4	72303	12.4	13.4	15.3	6	3.5	89	2.08	596849	125000	420000	48000	195	6951	416	13948	FL COUNTIESCOV112020	209.433	703.696	0.696994	23.3694	1669802310	Completed	1
Brevard	009	596849	543376	287541	301621	241381	250023	29978	33118	27829	30874	2149	2244	137262	10.1	0.4	1.7	8.1	95.5	105	498	43592	51536	52596	2.4	72303	12.4	13.4	15.3	6	3.5	89	2.08	596849	125000	420000	48000	195	6951	416	13948	FL COUNTIESCOV112020	209.433	703.696	0.696994	23.3694	1669802831	Completed	1
Brevard	009	596849	543376	287541	301621	241381	250023	29978	33118	27829	30874	2149	2244	137262	10.1	0.4	1.7	8.1	95.5	105	498	43592	51536	52596	2.4	72303	12.4	13.4	15.3	6	3.5	40	2.08	596849	125000	420000	48000	195	6951	416	13948	FL COUNTIESCOV112020	209.433	703.696	0.696994	23.3694	1679746135	Completed	1
Brevard	009	596849	543376	287541	301621	241381	250023	29978	33118	27829	30874	2149	2244	137262	10.1	0.4	1.7	8.1	95.5	105	498	43592	51536	52596	2.4	72303	12.4	13.4	15.3	6	3.5	33	2.08	596849	125000	420000	48000	195	6951	416	13948	FL COUNTIESCOV112020	209.433	703.696	0.696994	23.3694	1679905194	Completed	1
Brevard	009	596849	543376	287541	301621	241381	250023	29978	33118	27829	30874	2149	2244	137262	10.1	0.4	1.7	8.1	95.5	105	498	43592	51536	52596	2.4	72303	12.4	13.4	15.3	6	3.5	85	2.08	596849	125000	420000	48000	195	6951	416	13948	FL COUNTIESCOV112020	209.433	703.696	0.696994	23.3694	1689611683	Completed	1
Brevard	009	596849	543376	287541	301621	241381	250023	29978	33118	27829	30874	2149	2244	137262	10.1	0.4	1.7	8.1	95.5	105	498	43592	51536	52596	2.4	72303	12.4	13.4	15.3	6	3.5	38	2.08	596849	125000	420000	48000	195	6951	416	13948	FL COUNTIESCOV112020	209.433	703.696	0.696994	23.3694	1699893651	Completed	1
Brevard	009	596849	543376	287541	301621	241381	250023	29978	33118	27829	30874	2149	2244	137262	10.1	0.4	1.7	8.1	95.5	105	498	43592	51536	52596	2.4	72303	12.4	13.4	15.3	6	3.5	14	2.08	596849	125000	420000	48000	195	6951	416	13948	FL COUNTIESCOV112020	209.433	703.696	0.696994	23.3694	1710992458	Completed	1
Brevard	009	596849	543376	287541	301621	241381	250023	29978	33118	27829	30874	2149	2244	137262	10.1	0.4	1.7	8.1	95.5	105	498	43592	51536	52596	2.4	72303	12.4	13.4	15.3	6	3.5	38	2.08	596849	125000	420000	48000	195	6951	416	13948	FL COUNTIESCOV112020	209.433	703.696	0.696994	23.3694	1730142811	Completed	1
Brevard	009	596849	543376	287541	301621	241381	250023	29978	33118	27829	30874	2149	2244	137262	10.1	0.4	1.7	8.1	95.5	105	498	43592	51536	52596	2.4	72303	12.4	13.4	15.3	6	3.5	33	2.08	596849	125000	420000	48000	195	6951	416	13948	FL COUNTIESCOV112020	209.433	703.696	0.696994	23.3694	1730328543	Completed	1
Brevard	009	596849	543376	287541	301621	241381	250023	29978	33118	27829	30874	2149	2244	137262	10.1	0.4	1.7	8.1	95.5	105	498	43592	51536	52596	2.4	72303	12.4	13.4	15.3	6	3.5	38	2.08	596849	125000	420000	48000	195	6951	416	13948	FL COUNTIESCOV112020	209.433	703.696	0.696994	23.3694	1750367686	Completed	1
Brevard	009	596849	543376	287541	301621	241381	250023	29978	33118	27829	30874	2149	2244	137262	10.1	0.4	1.7	8.1	95.5	105	498	43592	51536	52596	2.4	72303	12.4	13.4	15.3	6	3.5	89	2.08	596849	125000	420000	48000	195	6951	416	13948	FL COUNTIESCOV112020	209.433	703.696	0.696994	23.3694	1750407680	Completed	1
Brevard	009	596849	543376	287541	301621	241381	250023	29978	33118	27829	30874	2149	2244	137262	10.1	0.4	1.7	8.1	95.5	105	498	43592	51536	52596	2.4	72303	12.4	13.4	15.3	6	3.5	33	2.08	596849	125000	420000	48000	195	6951	416	13948	FL COUNTIESCOV112020	209.433	703.696	0.696994	23.3694	1760452940	Completed	1
Brevard	009	596849	543376	287541	301621	241381	250023	29978	33118	27829	30874	2149	2244	137262	10.1	0.4	1.7	8.1	95.5	105	498	43592	51536	52596	2.4	72303	12.4	13.4	15.3	6	3.5	40	2.08	596849	125000	420000	48000	195	6951	416	13948	FL COUNTIESCOV112020	209.433	703.696	0.696994	23.3694	1770688434	Completed	1
Brevard	009	596849	543376	287541	301621	241381	250023	29978	33118	27829	30874	2149	2244	137262	10.1	0.4	1.7	8.1	95.5	105	498	43592	51536	52596	2.4	72303	12.4	13.4	15.3	6	3.5	38	2.08	596849	125000	420000	48000	195	6951	416	13948	FL COUNTIESCOV112020	209.433	703.696	0.696994	23.3694	1770898330	Completed	1
Brevard	009	596849	543376	287541	301621	241381	250023	29978	33118	27829	30874	2149	2244	137262	10.1	0.4	1.7	8.1	95.5	105	498	43592	51536	52596	2.4	72303	12.4	13.4	15.3	6	3.5	33	2.08	596849	125000	420000	48000	195	6951	416	13948	FL COUNTIESCOV112020	209.433	703.696	0.696994	23.3694	1780758771	Completed	1
Brevard	009	596849	543376	287541	301621	241381	250023	29978	33118	27829	30874	2149	2244	137262	10.1	0.4	1.7	8.1	95.5	105	498	43592	51536	52596	2.4	72303	12.4	13.4	15.3	6	3.5	40	2.08	596849	125000	420000	48000	195	6951	416	13948	FL COUNTIESCOV112020	209.433	703.696	0.696994	23.3694	1780827048	Completed	1
Brevard	009	596849	543376	287541	301621	241381	250023	29978	33118	27829	30874	2149	2244	137262	10.1	0.4	1.7	8.1	95.5	105	498	43592	51536	52596	2.4	72303	12.4	13.4	15.3	6	3.5	89	2.08	596849	125000	420000	48000	195	6951	416	13948	FL COUNTIESCOV112020	209.433	703.696	0.696994	23.3694	1790156164	Completed	1
Brevard	009	596849	543376	287541	301621	241381	250023	29978	33118	27829	30874	2149	2244	137262	10.1	0.4	1.7	8.1	95.5	105	498	43592	51536	52596	2.4	72303	12.4	13.4	15.3	6	3.5	85	2.08	596849	125000	420000	48000	195	6951	416	13948	FL COUNTIESCOV112020	209.433	703.696	0.696994	23.3694	1790728616	Completed	1
Brevard	009	596849	543376	287541	301621	241381	250023	29978	33118	27829	30874	2149	2244	137262	10.1	0.4	1.7	8.1	95.5	105	498	43592	51536	52596	2.4	72303	12.4	13.4	15.3	6	3.5		2.08	596849	125000	420000	48000	195	6951	416	13948	FL COUNTIESCOV112020	209.433	703.696	0.696994	23.3694	1790780104	Completed	1
Brevard	009	596849	543376	287541	301621	241381	250023	29978	33118	27829	30874	2149	2244	137262	10.1	0.4	1.7	8.1	95.5	105	498	43592	51536	52596	2.4	72303	12.4	13.4	15.3	6	3.5	14	2.08	596849	125000	420000	48000	195	6951	416	13948	FL COUNTIESCOV112020	209.433	703.696	0.696994	23.3694	1801158944	Completed	1
Brevard	009	596849	543376	287541	301621	241381	250023	29978	33118	27829	30874	2149	2244	137262	10.1	0.4	1.7	8.1	95.5	105	498	43592	51536	52596	2.4	72303	12.4	13.4	15.3	6	3.5	14	2.08	596849	125000	420000	48000	195	6951	416	13948	FL COUNTIESCOV112020	209.433	703.696	0.696994	23.3694	1801289707	Completed	1
Brevard	009	596849	543376	287541	301621	241381	250023	29978	33118	27829	30874	2149	2244	137262	10.1	0.4	1.7	8.1	95.5	105	498	43592	51536	52596	2.4	72303	12.4	13.4	15.3	6	3.5	38	2.08	596849	125000	420000	48000	195	6951	416	13948	FL COUNTIESCOV112020	209.433	703.696	0.696994	23.3694	1801851530	Completed	1
Brevard	009	596849	543376	287541	301621	241381	250023	29978	33118	27829	30874	2149	2244	137262	10.1	0.4	1.7	8.1	95.5	105	498	43592	51536	52596	2.4	72303	12.4	13.4	15.3	6	3.5	40	2.08	596849	125000	420000	48000	195	6951	416	13948	FL COUNTIESCOV112020	209.433	703.696	0.696994	23.3694	1801879929	Completed	1
Brevard	009	596849	543376	287541	301621	241381	250023	29978	33118	27829	30874	2149	2244	137262	10.1	0.4	1.7	8.1	95.5	105	498	43592	51536	52596	2.4	72303	12.4	13.4	15.3	6	3.5	38	2.08	596849	125000	420000	48000	195	6951	416	13948	FL COUNTIESCOV112020	209.433	703.696	0.696994	23.3694	1801891585	Completed	1
Brevard	009	596849	543376	287541	301621	241381	250023	29978	33118	27829	30874	2149	2244	137262	10.1	0.4	1.7	8.1	95.5	105	498	43592	51536	52596	2.4	72303	12.4	13.4	15.3	6	3.5	40	2.08	596849	125000	420000	48000	195	6951	416	13948	FL COUNTIESCOV112020	209.433	703.696	0.696994	23.3694	1811203326	Completed	1
Brevard	009	596849	543376	287541	301621	241381	250023	29978	33118	27829	30874	2149	2244	137262	10.1	0.4	1.7	8.1	95.5	105	498	43592	51536	52596	2.4	72303	12.4	13.4	15.3	6	3.5	33	2.08	596849	125000	420000	48000	195	6951	416	13948	FL COUNTIESCOV112020	209.433	703.696	0.696994	23.3694	1811227614	Completed	1
Brevard	009	596849	543376	287541	301621	241381	250023	29978	33118	27829	30874	2149	2244	137262	10.1	0.4	1.7	8.1	95.5	105	498	43592	51536	52596	2.4	72303	12.4	13.4	15.3	6	3.5	85	2.08	596849	125000	420000	48000	195	6951	416	13948	FL COUNTIESCOV112020	209.433	703.696	0.696994	23.3694	1811935729	Completed	1
Brevard	009	596849	543376	287541	301621	241381	250023	29978	33118	27829	30874	2149	2244	137262	10.1	0.4	1.7	8.1	95.5	105	498	43592	51536	52596	2.4	72303	12.4	13.4	15.3	6	3.5	85	2.08	596849	125000	420000	48000	195	6951	416	13948	FL COUNTIESCOV112020	209.433	703.696	0.696994	23.3694	1811987985	Completed	1
Brevard	009	596849	543376	287541	301621	241381	250023	29978	33118	27829	30874	2149	2244	137262	10.1	0.4	1.7	8.1	95.5	105	498	43592	51536	52596	2.4	72303	12.4	13.4	15.3	6	3.5	85	2.08	596849	125000	420000	48000	195	6951	416	13948	FL COUNTIESCOV112020	209.433	703.696	0.696994	23.3694	1811997539	Completed	1
Brevard	009	596849	543376	287541	301621	241381	250023	29978	33118	27829	30874	2149	2244	137262	10.1	0.4	1.7	8.1	95.5	105	498	43592	51536	52596	2.4	72303	12.4	13.4	15.3	6	3.5		2.08	596849	125000	420000	48000	195	6951	416	13948	FL COUNTIESCOV112020	209.433	703.696	0.696994	23.3694	1821190554	Completed	1
Brevard	009	596849	543376	287541	301621	241381	250023	29978	33118	27829	30874	2149	2244	137262	10.1	0.4	1.7	8.1	95.5	105	498	43592	51536	52596	2.4	72303	12.4	13.4	15.3	6	3.5		2.08	596849	125000	420000	48000	195	6951	416	13948	FL COUNTIESCOV112020	209.433	703.696	0.696994	23.3694	1821228008	Completed	1
Brevard	009	596849	543376	287541	301621	241381	250023	29978	33118	27829	30874	2149	2244	137262	10.1	0.4	1.7	8.1	95.5	105	498	43592	51536	52596	2.4	72303	12.4	13.4	15.3	6	3.5	33	2.08	596849	125000	420000	48000	195	6951	416	13948	FL COUNTIESCOV112020	209.433	703.696	0.696994	23.3694	1831209899	Completed	1
Brevard	009	596849	543376	287541	301621	241381	250023	29978	33118	27829	30874	2149	2244	137262	10.1	0.4	1.7	8.1	95.5	105	498	43592	51536	52596	2.4	72303	12.4	13.4	15.3	6	3.5	40	2.08	596849	125000	420000	48000	195	6951	416	13948	FL COUNTIESCOV112020	209.433	703.696	0.696994	23.3694	1831522713	Completed	1
Brevard	009	596849	543376	287541	301621	241381	250023	29978	33118	27829	30874	2149	2244	137262	10.1	0.4	1.7	8.1	95.5	105	498	43592	51536	52596	2.4	72303	12.4	13.4	15.3	6	3.5	14	2.08	596849	125000	420000	48000	195	6951	416	13948	FL COUNTIESCOV112020	209.433	703.696	0.696994	23.3694	1831573096	Completed	1
Brevard	009	596849	543376	287541	301621	241381	250023	29978	33118	27829	30874	2149	2244	137262	10.1	0.4	1.7	8.1	95.5	105	498	43592	51536	52596	2.4	72303	12.4	13.4	15.3	6	3.5	85	2.08	596849	125000	420000	48000	195	6951	416	13948	FL COUNTIESCOV112020	209.433	703.696	0.696994	23.3694	1841233368	Completed	1
Brevard	009	596849	543376	287541	301621	241381	250023	29978	33118	27829	30874	2149	2244	137262	10.1	0.4	1.7	8.1	95.5	105	498	43592	51536	52596	2.4	72303	12.4	13.4	15.3	6	3.5	85	2.08	596849	125000	420000	48000	195	6951	416	13948	FL COUNTIESCOV112020	209.433	703.696	0.696994	23.3694	1841237260	Completed	1
Brevard	009	596849	543376	287541	301621	241381	250023	29978	33118	27829	30874	2149	2244	137262	10.1	0.4	1.7	8.1	95.5	105	498	43592	51536	52596	2.4	72303	12.4	13.4	15.3	6	3.5	38	2.08	596849	125000	420000	48000	195	6951	416	13948	FL COUNTIESCOV112020	209.433	703.696	0.696994	23.3694	1861703217	Completed	1
Brevard	009	596849	543376	287541	301621	241381	250023	29978	33118	27829	30874	2149	2244	137262	10.1	0.4	1.7	8.1	95.5	105	498	43592	51536	52596	2.4	72303	12.4	13.4	15.3	6	3.5	40	2.08	596849	125000	420000	48000	195	6951	416	13948	FL COUNTIESCOV112020	209.433	703.696	0.696994	23.3694	1871576629	Completed	1
Brevard	009	596849	543376	287541	301621	241381	250023	29978	33118	27829	30874	2149	2244	137262	10.1	0.4	1.7	8.1	95.5	105	498	43592	51536	52596	2.4	72303	12.4	13.4	15.3	6	3.5	89	2.08	596849	125000	420000	48000	195	6951	416	13948	FL COUNTIESCOV112020	209.433	703.696	0.696994	23.3694	1871585398	Completed	1
Brevard	009	596849	543376	287541	301621	241381	250023	29978	33118	27829	30874	2149	2244	137262	10.1	0.4	1.7	8.1	95.5	105	498	43592	51536	52596	2.4	72303	12.4	13.4	15.3	6	3.5	33	2.08	596849	125000	420000	48000	195	6951	416	13948	FL COUNTIESCOV112020	209.433	703.696	0.696994	23.3694	1881606960	Completed	1
Brevard	009	596849	543376	287541	301621	241381	250023	29978	33118	27829	30874	2149	2244	137262	10.1	0.4	1.7	8.1	95.5	105	498	43592	51536	52596	2.4	72303	12.4	13.4	15.3	6	3.5	11	2.08	596849	125000	420000	48000	195	6951	416	13948	FL COUNTIESCOV112020	209.433	703.696	0.696994	23.3694	1881675643	Completed	1
Brevard	009	596849	543376	287541	301621	241381	250023	29978	33118	27829	30874	2149	2244	137262	10.1	0.4	1.7	8.1	95.5	105	498	43592	51536	52596	2.4	72303	12.4	13.4	15.3	6	3.5	89	2.08	596849	125000	420000	48000	195	6951	416	13948	FL COUNTIESCOV112020	209.433	703.696	0.696994	23.3694	1881844942	Completed	1
Brevard	009	596849	543376	287541	301621	241381	250023	29978	33118	27829	30874	2149	2244	137262	10.1	0.4	1.7	8.1	95.5	105	498	43592	51536	52596	2.4	72303	12.4	13.4	15.3	6	3.5	38	2.08	596849	125000	420000	48000	195	6951	416	13948	FL COUNTIESCOV112020	209.433	703.696	0.696994	23.3694	1902125446	Completed	1
Brevard	009	596849	543376	287541	301621	241381	250023	29978	33118	27829	30874	2149	2244	137262	10.1	0.4	1.7	8.1	95.5	105	498	43592	51536	52596	2.4	72303	12.4	13.4	15.3	6	3.5	85	2.08	596849	125000	420000	48000	195	6951	416	13948	FL COUNTIESCOV112020	209.433	703.696	0.696994	23.3694	1902844301	Completed	1
Brevard	009	596849	543376	287541	301621	241381	250023	29978	33118	27829	30874	2149	2244	137262	10.1	0.4	1.7	8.1	95.5	105	498	43592	51536	52596	2.4	72303	12.4	13.4	15.3	6	3.5	33	2.08	596849	125000	420000	48000	195	6951	416	13948	FL COUNTIESCOV112020	209.433	703.696	0.696994	23.3694	1912298456	Completed	1
Brevard	009	596849	543376	287541	301621	241381	250023	29978	33118	27829	30874	2149	2244	137262	10.1	0.4	1.7	8.1	95.5	105	498	43592	51536	52596	2.4	72303	12.4	13.4	15.3	6	3.5	40	2.08	596849	125000	420000	48000	195	6951	416	13948	FL COUNTIESCOV112020	209.433	703.696	0.696994	23.3694	1912995010	Completed	1
Brevard	009	596849	543376	287541	301621	241381	250023	29978	33118	27829	30874	2149	2244	137262	10.1	0.4	1.7	8.1	95.5	105	498	43592	51536	52596	2.4	72303	12.4	13.4	15.3	6	3.5	85	2.08	596849	125000	420000	48000	195	6951	416	13948	FL COUNTIESCOV112020	209.433	703.696	0.696994	23.3694	1922015718	Completed	1
Brevard	009	596849	543376	287541	301621	241381	250023	29978	33118	27829	30874	2149	2244	137262	10.1	0.4	1.7	8.1	95.5	105	498	43592	51536	52596	2.4	72303	12.4	13.4	15.3	6	3.5	85	2.08	596849	125000	420000	48000	195	6951	416	13948	FL COUNTIESCOV112020	209.433	703.696	0.696994	23.3694	1922091974	Completed	1
Brevard	009	596849	543376	287541	301621	241381	250023	29978	33118	27829	30874	2149	2244	137262	10.1	0.4	1.7	8.1	95.5	105	498	43592	51536	52596	2.4	72303	12.4	13.4	15.3	6	3.5	89	2.08	596849	125000	420000	48000	195	6951	416	13948	FL COUNTIESCOV112020	209.433	703.696	0.696994	23.3694	1922354927	Completed	1
Brevard	009	596849	543376	287541	301621	241381	250023	29978	33118	27829	30874	2149	2244	137262	10.1	0.4	1.7	8.1	95.5	105	498	43592	51536	52596	2.4	72303	12.4	13.4	15.3	6	3.5		2.08	596849	125000	420000	48000	195	6951	416	13948	FL COUNTIESCOV112020	209.433	703.696	0.696994	23.3694	1932156957	Completed	1
Brevard	009	596849	543376	287541	301621	241381	250023	29978	33118	27829	30874	2149	2244	137262	10.1	0.4	1.7	8.1	95.5	105	498	43592	51536	52596	2.4	72303	12.4	13.4	15.3	6	3.5	89	2.08	596849	125000	420000	48000	195	6951	416	13948	FL COUNTIESCOV112020	209.433	703.696	0.696994	23.3694	1932394814	Completed	1
Brevard	009	596849	543376	287541	301621	241381	250023	29978	33118	27829	30874	2149	2244	137262	10.1	0.4	1.7	8.1	95.5	105	498	43592	51536	52596	2.4	72303	12.4	13.4	15.3	6	3.5	40	2.08	596849	125000	420000	48000	195	6951	416	13948	FL COUNTIESCOV112020	209.433	703.696	0.696994	23.3694	1942203898	Completed	1
Brevard	009	596849	543376	287541	301621	241381	250023	29978	33118	27829	30874	2149	2244	137262	10.1	0.4	1.7	8.1	95.5	105	498	43592	51536	52596	2.4	72303	12.4	13.4	15.3	6	3.5	33	2.08	596849	125000	420000	48000	195	6951	416	13948	FL COUNTIESCOV112020	209.433	703.696	0.696994	23.3694	1952303059	Completed	1
Brevard	009	596849	543376	287541	301621	241381	250023	29978	33118	27829	30874	2149	2244	137262	10.1	0.4	1.7	8.1	95.5	105	498	43592	51536	52596	2.4	72303	12.4	13.4	15.3	6	3.5	33	2.08	596849	125000	420000	48000	195	6951	416	13948	FL COUNTIESCOV112020	209.433	703.696	0.696994	23.3694	1962842971	Completed	1
Brevard	009	596849	543376	287541	301621	241381	250023	29978	33118	27829	30874	2149	2244	137262	10.1	0.4	1.7	8.1	95.5	105	498	43592	51536	52596	2.4	72303	12.4	13.4	15.3	6	3.5	89	2.08	596849	125000	420000	48000	195	6951	416	13948	FL COUNTIESCOV112020	209.433	703.696	0.696994	23.3694	1972596203	Completed	1
Brevard	009	596849	543376	287541	301621	241381	250023	29978	33118	27829	30874	2149	2244	137262	10.1	0.4	1.7	8.1	95.5	105	498	43592	51536	52596	2.4	72303	12.4	13.4	15.3	6	3.5	22	2.08	596849	125000	420000	48000	195	6951	416	13948	FL COUNTIESCOV112020	209.433	703.696	0.696994	23.3694	1972705739	Completed	1
Brevard	009	596849	543376	287541	301621	241381	250023	29978	33118	27829	30874	2149	2244	137262	10.1	0.4	1.7	8.1	95.5	105	498	43592	51536	52596	2.4	72303	12.4	13.4	15.3	6	3.5	89	2.08	596849	125000	420000	48000	195	6951	416	13948	FL COUNTIESCOV112020	209.433	703.696	0.696994	23.3694	1982008090	Completed	1
Brevard	009	596849	543376	287541	301621	241381	250023	29978	33118	27829	30874	2149	2244	137262	10.1	0.4	1.7	8.1	95.5	105	498	43592	51536	52596	2.4	72303	12.4	13.4	15.3	6	3.5		2.08	596849	125000	420000	48000	195	6951	416	13948	FL COUNTIESCOV112020	209.433	703.696	0.696994	23.3694	1982058269	Completed	1
Brevard	009	596849	543376	287541	301621	241381	250023	29978	33118	27829	30874	2149	2244	137262	10.1	0.4	1.7	8.1	95.5	105	498	43592	51536	52596	2.4	72303	12.4	13.4	15.3	6	3.5	85	2.08	596849	125000	420000	48000	195	6951	416	13948	FL COUNTIESCOV112020	209.433	703.696	0.696994	23.3694	1982697801	Completed	1
Brevard	009	596849	543376	287541	301621	241381	250023	29978	33118	27829	30874	2149	2244	137262	10.1	0.4	1.7	8.1	95.5	105	498	43592	51536	52596	2.4	72303	12.4	13.4	15.3	6	3.5	89	2.08	596849	125000	420000	48000	195	6951	416	13948	FL COUNTIESCOV112020	209.433	703.696	0.696994	23.3694	1982740585	Completed	1
Brevard	009	596849	543376	287541	301621	241381	250023	29978	33118	27829	30874	2149	2244	137262	10.1	0.4	1.7	8.1	95.5	105	498	43592	51536	52596	2.4	72303	12.4	13.4	15.3	6	3.5	89	2.08	596849	125000	420000	48000	195	6951	416	13948	FL COUNTIESCOV112020	209.433	703.696	0.696994	23.3694	1992705586	Completed	1
Brevard	009	596849	543376	287541	301621	241381	250023	29978	33118	27829	30874	2149	2244	137262	10.1	0.4	1.7	8.1	95.5	105	498	43592	51536	52596	2.4	72303	12.4	13.4	15.3	6	3.5	85	2.08	596849	125000	420000	48000	195	6951	416	13948	FL COUNTIESCOV112020	209.433	703.696	0.696994	23.3694	1992747919	Completed	1
Broward	011	1951260	1748066	943763	992115	610877	618550	271842	306955	256204	289781	15638	17174	314473	26.7	0.3	3.7	25.1	99.9	162	815	48680	54895	56702	4.9	252288	13.1	14	19.9	8.3	3.4	541	8.29	1951260	1030000	757000	51300	1147	69030	1608	97476	FL COUNTIESCOV112020	527.864	387.954	0.824083	49.9554	1003012188	Completed	1
Broward	011	1951260	1748066	943763	992115	610877	618550	271842	306955	256204	289781	15638	17174	314473	26.7	0.3	3.7	25.1	99.9	162	815	48680	54895	56702	4.9	252288	13.1	14	19.9	8.3	3.4	541	8.29	1951260	1030000	757000	51300	1147	69030	1608	97476	FL COUNTIESCOV112020	527.864	387.954	0.824083	49.9554	1003174269	Completed	1
Broward	011	1951260	1748066	943763	992115	610877	618550	271842	306955	256204	289781	15638	17174	314473	26.7	0.3	3.7	25.1	99.9	162	815	48680	54895	56702	4.9	252288	13.1	14	19.9	8.3	3.4	41	8.29	1951260	1030000	757000	51300	1147	69030	1608	97476	FL COUNTIESCOV112020	527.864	387.954	0.824083	49.9554	1003805094	Completed	1
Broward	011	1951260	1748066	943763	992115	610877	618550	271842	306955	256204	289781	15638	17174	314473	26.7	0.3	3.7	25.1	99.9	162	815	48680	54895	56702	4.9	252288	13.1	14	19.9	8.3	3.4	49	8.29	1951260	1030000	757000	51300	1147	69030	1608	97476	FL COUNTIESCOV112020	527.864	387.954	0.824083	49.9554	1003805383	Completed	1
Broward	011	1951260	1748066	943763	992115	610877	618550	271842	306955	256204	289781	15638	17174	314473	26.7	0.3	3.7	25.1	99.9	162	815	48680	54895	56702	4.9	252288	13.1	14	19.9	8.3	3.4	541	8.29	1951260	1030000	757000	51300	1147	69030	1608	97476	FL COUNTIESCOV112020	527.864	387.954	0.824083	49.9554	1003836719	Completed	1
Broward	011	1951260	1748066	943763	992115	610877	618550	271842	306955	256204	289781	15638	17174	314473	26.7	0.3	3.7	25.1	99.9	162	815	48680	54895	56702	4.9	252288	13.1	14	19.9	8.3	3.4	75	8.29	1951260	1030000	757000	51300	1147	69030	1608	97476	FL COUNTIESCOV112020	527.864	387.954	0.824083	49.9554	1003910340	Completed	1
Broward	011	1951260	1748066	943763	992115	610877	618550	271842	306955	256204	289781	15638	17174	314473	26.7	0.3	3.7	25.1	99.9	162	815	48680	54895	56702	4.9	252288	13.1	14	19.9	8.3	3.4	75	8.29	1951260	1030000	757000	51300	1147	69030	1608	97476	FL COUNTIESCOV112020	527.864	387.954	0.824083	49.9554	1003912684	Completed	1
Broward	011	1951260	1748066	943763	992115	610877	618550	271842	306955	256204	289781	15638	17174	314473	26.7	0.3	3.7	25.1	99.9	162	815	48680	54895	56702	4.9	252288	13.1	14	19.9	8.3	3.4	79	8.29	1951260	1030000	757000	51300	1147	69030	1608	97476	FL COUNTIESCOV112020	527.864	387.954	0.824083	49.9554	1013015213	Completed	1
Broward	011	1951260	1748066	943763	992115	610877	618550	271842	306955	256204	289781	15638	17174	314473	26.7	0.3	3.7	25.1	99.9	162	815	48680	54895	56702	4.9	252288	13.1	14	19.9	8.3	3.4	42	8.29	1951260	1030000	757000	51300	1147	69030	1608	97476	FL COUNTIESCOV112020	527.864	387.954	0.824083	49.9554	1013031160	Completed	1
Broward	011	1951260	1748066	943763	992115	610877	618550	271842	306955	256204	289781	15638	17174	314473	26.7	0.3	3.7	25.1	99.9	162	815	48680	54895	56702	4.9	252288	13.1	14	19.9	8.3	3.4	24	8.29	1951260	1030000	757000	51300	1147	69030	1608	97476	FL COUNTIESCOV112020	527.864	387.954	0.824083	49.9554	1013087741	Completed	1
Broward	011	1951260	1748066	943763	992115	610877	618550	271842	306955	256204	289781	15638	17174	314473	26.7	0.3	3.7	25.1	99.9	162	815	48680	54895	56702	4.9	252288	13.1	14	19.9	8.3	3.4	43	8.29	1951260	1030000	757000	51300	1147	69030	1608	97476	FL COUNTIESCOV112020	527.864	387.954	0.824083	49.9554	1013152784	Completed	1
Broward	011	1951260	1748066	943763	992115	610877	618550	271842	306955	256204	289781	15638	17174	314473	26.7	0.3	3.7	25.1	99.9	162	815	48680	54895	56702	4.9	252288	13.1	14	19.9	8.3	3.4	541	8.29	1951260	1030000	757000	51300	1147	69030	1608	97476	FL COUNTIESCOV112020	527.864	387.954	0.824083	49.9554	1013909290	Completed	1
Broward	011	1951260	1748066	943763	992115	610877	618550	271842	306955	256204	289781	15638	17174	314473	26.7	0.3	3.7	25.1	99.9	162	815	48680	54895	56702	4.9	252288	13.1	14	19.9	8.3	3.4	14	8.29	1951260	1030000	757000	51300	1147	69030	1608	97476	FL COUNTIESCOV112020	527.864	387.954	0.824083	49.9554	1013950104	Completed	1
Broward	011	1951260	1748066	943763	992115	610877	618550	271842	306955	256204	289781	15638	17174	314473	26.7	0.3	3.7	25.1	99.9	162	815	48680	54895	56702	4.9	252288	13.1	14	19.9	8.3	3.4	42	8.29	1951260	1030000	757000	51300	1147	69030	1608	97476	FL COUNTIESCOV112020	527.864	387.954	0.824083	49.9554	1013999531	Completed	1
Broward	011	1951260	1748066	943763	992115	610877	618550	271842	306955	256204	289781	15638	17174	314473	26.7	0.3	3.7	25.1	99.9	162	815	48680	54895	56702	4.9	252288	13.1	14	19.9	8.3	3.4	541	8.29	1951260	1030000	757000	51300	1147	69030	1608	97476	FL COUNTIESCOV112020	527.864	387.954	0.824083	49.9554	1023000254	Completed	1
Broward	011	1951260	1748066	943763	992115	610877	618550	271842	306955	256204	289781	15638	17174	314473	26.7	0.3	3.7	25.1	99.9	162	815	48680	54895	56702	4.9	252288	13.1	14	19.9	8.3	3.4	16	8.29	1951260	1030000	757000	51300	1147	69030	1608	97476	FL COUNTIESCOV112020	527.864	387.954	0.824083	49.9554	1023197613	Completed	1
Broward	011	1951260	1748066	943763	992115	610877	618550	271842	306955	256204	289781	15638	17174	314473	26.7	0.3	3.7	25.1	99.9	162	815	48680	54895	56702	4.9	252288	13.1	14	19.9	8.3	3.4	31	8.29	1951260	1030000	757000	51300	1147	69030	1608	97476	FL COUNTIESCOV112020	527.864	387.954	0.824083	49.9554	1033106885	Completed	1
Broward	011	1951260	1748066	943763	992115	610877	618550	271842	306955	256204	289781	15638	17174	314473	26.7	0.3	3.7	25.1	99.9	162	815	48680	54895	56702	4.9	252288	13.1	14	19.9	8.3	3.4	541	8.29	1951260	1030000	757000	51300	1147	69030	1608	97476	FL COUNTIESCOV112020	527.864	387.954	0.824083	49.9554	1033143441	Completed	1
Broward	011	1951260	1748066	943763	992115	610877	618550	271842	306955	256204	289781	15638	17174	314473	26.7	0.3	3.7	25.1	99.9	162	815	48680	54895	56702	4.9	252288	13.1	14	19.9	8.3	3.4	66	8.29	1951260	1030000	757000	51300	1147	69030	1608	97476	FL COUNTIESCOV112020	527.864	387.954	0.824083	49.9554	1033153952	Completed	1
Broward	011	1951260	1748066	943763	992115	610877	618550	271842	306955	256204	289781	15638	17174	314473	26.7	0.3	3.7	25.1	99.9	162	815	48680	54895	56702	4.9	252288	13.1	14	19.9	8.3	3.4	541	8.29	1951260	1030000	757000	51300	1147	69030	1608	97476	FL COUNTIESCOV112020	527.864	387.954	0.824083	49.9554	1033194535	Completed	1
Broward	011	1951260	1748066	943763	992115	610877	618550	271842	306955	256204	289781	15638	17174	314473	26.7	0.3	3.7	25.1	99.9	162	815	48680	54895	56702	4.9	252288	13.1	14	19.9	8.3	3.4	15	8.29	1951260	1030000	757000	51300	1147	69030	1608	97476	FL COUNTIESCOV112020	527.864	387.954	0.824083	49.9554	1043215197	Completed	1
Broward	011	1951260	1748066	943763	992115	610877	618550	271842	306955	256204	289781	15638	17174	314473	26.7	0.3	3.7	25.1	99.9	162	815	48680	54895	56702	4.9	252288	13.1	14	19.9	8.3	3.4	541	8.29	1951260	1030000	757000	51300	1147	69030	1608	97476	FL COUNTIESCOV112020	527.864	387.954	0.824083	49.9554	1043223944	Completed	1
Broward	011	1951260	1748066	943763	992115	610877	618550	271842	306955	256204	289781	15638	17174	314473	26.7	0.3	3.7	25.1	99.9	162	815	48680	54895	56702	4.9	252288	13.1	14	19.9	8.3	3.4	541	8.29	1951260	1030000	757000	51300	1147	69030	1608	97476	FL COUNTIESCOV112020	527.864	387.954	0.824083	49.9554	1043245913	Completed	1
Broward	011	1951260	1748066	943763	992115	610877	618550	271842	306955	256204	289781	15638	17174	314473	26.7	0.3	3.7	25.1	99.9	162	815	48680	54895	56702	4.9	252288	13.1	14	19.9	8.3	3.4	75	8.29	1951260	1030000	757000	51300	1147	69030	1608	97476	FL COUNTIESCOV112020	527.864	387.954	0.824083	49.9554	1043382138	Completed	1
Broward	011	1951260	1748066	943763	992115	610877	618550	271842	306955	256204	289781	15638	17174	314473	26.7	0.3	3.7	25.1	99.9	162	815	48680	54895	56702	4.9	252288	13.1	14	19.9	8.3	3.4	49	8.29	1951260	1030000	757000	51300	1147	69030	1608	97476	FL COUNTIESCOV112020	527.864	387.954	0.824083	49.9554	1053308817	Completed	1
Broward	011	1951260	1748066	943763	992115	610877	618550	271842	306955	256204	289781	15638	17174	314473	26.7	0.3	3.7	25.1	99.9	162	815	48680	54895	56702	4.9	252288	13.1	14	19.9	8.3	3.4	79	8.29	1951260	1030000	757000	51300	1147	69030	1608	97476	FL COUNTIESCOV112020	527.864	387.954	0.824083	49.9554	1053318402	Completed	1
Broward	011	1951260	1748066	943763	992115	610877	618550	271842	306955	256204	289781	15638	17174	314473	26.7	0.3	3.7	25.1	99.9	162	815	48680	54895	56702	4.9	252288	13.1	14	19.9	8.3	3.4	40	8.29	1951260	1030000	757000	51300	1147	69030	1608	97476	FL COUNTIESCOV112020	527.864	387.954	0.824083	49.9554	1053376756	Completed	1
Broward	011	1951260	1748066	943763	992115	610877	618550	271842	306955	256204	289781	15638	17174	314473	26.7	0.3	3.7	25.1	99.9	162	815	48680	54895	56702	4.9	252288	13.1	14	19.9	8.3	3.4	42	8.29	1951260	1030000	757000	51300	1147	69030	1608	97476	FL COUNTIESCOV112020	527.864	387.954	0.824083	49.9554	1063400158	Completed	1
Broward	011	1951260	1748066	943763	992115	610877	618550	271842	306955	256204	289781	15638	17174	314473	26.7	0.3	3.7	25.1	99.9	162	815	48680	54895	56702	4.9	252288	13.1	14	19.9	8.3	3.4	40	8.29	1951260	1030000	757000	51300	1147	69030	1608	97476	FL COUNTIESCOV112020	527.864	387.954	0.824083	49.9554	1063407211	Completed	1
Broward	011	1951260	1748066	943763	992115	610877	618550	271842	306955	256204	289781	15638	17174	314473	26.7	0.3	3.7	25.1	99.9	162	815	48680	54895	56702	4.9	252288	13.1	14	19.9	8.3	3.4	15	8.29	1951260	1030000	757000	51300	1147	69030	1608	97476	FL COUNTIESCOV112020	527.864	387.954	0.824083	49.9554	1063411965	Completed	1
Broward	011	1951260	1748066	943763	992115	610877	618550	271842	306955	256204	289781	15638	17174	314473	26.7	0.3	3.7	25.1	99.9	162	815	48680	54895	56702	4.9	252288	13.1	14	19.9	8.3	3.4	75	8.29	1951260	1030000	757000	51300	1147	69030	1608	97476	FL COUNTIESCOV112020	527.864	387.954	0.824083	49.9554	1063424141	Completed	1
Broward	011	1951260	1748066	943763	992115	610877	618550	271842	306955	256204	289781	15638	17174	314473	26.7	0.3	3.7	25.1	99.9	162	815	48680	54895	56702	4.9	252288	13.1	14	19.9	8.3	3.4	49	8.29	1951260	1030000	757000	51300	1147	69030	1608	97476	FL COUNTIESCOV112020	527.864	387.954	0.824083	49.9554	1063458248	Completed	1
Broward	011	1951260	1748066	943763	992115	610877	618550	271842	306955	256204	289781	15638	17174	314473	26.7	0.3	3.7	25.1	99.9	162	815	48680	54895	56702	4.9	252288	13.1	14	19.9	8.3	3.4	541	8.29	1951260	1030000	757000	51300	1147	69030	1608	97476	FL COUNTIESCOV112020	527.864	387.954	0.824083	49.9554	1063469609	Completed	1
Broward	011	1951260	1748066	943763	992115	610877	618550	271842	306955	256204	289781	15638	17174	314473	26.7	0.3	3.7	25.1	99.9	162	815	48680	54895	56702	4.9	252288	13.1	14	19.9	8.3	3.4	40	8.29	1951260	1030000	757000	51300	1147	69030	1608	97476	FL COUNTIESCOV112020	527.864	387.954	0.824083	49.9554	1063475713	Completed	1
Broward	011	1951260	1748066	943763	992115	610877	618550	271842	306955	256204	289781	15638	17174	314473	26.7	0.3	3.7	25.1	99.9	162	815	48680	54895	56702	4.9	252288	13.1	14	19.9	8.3	3.4	75	8.29	1951260	1030000	757000	51300	1147	69030	1608	97476	FL COUNTIESCOV112020	527.864	387.954	0.824083	49.9554	1063495075	Completed	1
Broward	011	1951260	1748066	943763	992115	610877	618550	271842	306955	256204	289781	15638	17174	314473	26.7	0.3	3.7	25.1	99.9	162	815	48680	54895	56702	4.9	252288	13.1	14	19.9	8.3	3.4	25	8.29	1951260	1030000	757000	51300	1147	69030	1608	97476	FL COUNTIESCOV112020	527.864	387.954	0.824083	49.9554	1063561801	Completed	1
Broward	011	1951260	1748066	943763	992115	610877	618550	271842	306955	256204	289781	15638	17174	314473	26.7	0.3	3.7	25.1	99.9	162	815	48680	54895	56702	4.9	252288	13.1	14	19.9	8.3	3.4	15	8.29	1951260	1030000	757000	51300	1147	69030	1608	97476	FL COUNTIESCOV112020	527.864	387.954	0.824083	49.9554	1063622090	Completed	1
Broward	011	1951260	1748066	943763	992115	610877	618550	271842	306955	256204	289781	15638	17174	314473	26.7	0.3	3.7	25.1	99.9	162	815	48680	54895	56702	4.9	252288	13.1	14	19.9	8.3	3.4	31	8.29	1951260	1030000	757000	51300	1147	69030	1608	97476	FL COUNTIESCOV112020	527.864	387.954	0.824083	49.9554	1063788255	Completed	1
Broward	011	1951260	1748066	943763	992115	610877	618550	271842	306955	256204	289781	15638	17174	314473	26.7	0.3	3.7	25.1	99.9	162	815	48680	54895	56702	4.9	252288	13.1	14	19.9	8.3	3.4	541	8.29	1951260	1030000	757000	51300	1147	69030	1608	97476	FL COUNTIESCOV112020	527.864	387.954	0.824083	49.9554	1073567723	Completed	1
Broward	011	1951260	1748066	943763	992115	610877	618550	271842	306955	256204	289781	15638	17174	314473	26.7	0.3	3.7	25.1	99.9	162	815	48680	54895	56702	4.9	252288	13.1	14	19.9	8.3	3.4	75	8.29	1951260	1030000	757000	51300	1147	69030	1608	97476	FL COUNTIESCOV112020	527.864	387.954	0.824083	49.9554	1073730800	Completed	1
Broward	011	1951260	1748066	943763	992115	610877	618550	271842	306955	256204	289781	15638	17174	314473	26.7	0.3	3.7	25.1	99.9	162	815	48680	54895	56702	4.9	252288	13.1	14	19.9	8.3	3.4	541	8.29	1951260	1030000	757000	51300	1147	69030	1608	97476	FL COUNTIESCOV112020	527.864	387.954	0.824083	49.9554	1073845558	Completed	1
Broward	011	1951260	1748066	943763	992115	610877	618550	271842	306955	256204	289781	15638	17174	314473	26.7	0.3	3.7	25.1	99.9	162	815	48680	54895	56702	4.9	252288	13.1	14	19.9	8.3	3.4	541	8.29	1951260	1030000	757000	51300	1147	69030	1608	97476	FL COUNTIESCOV112020	527.864	387.954	0.824083	49.9554	1073874319	Completed	1
Broward	011	1951260	1748066	943763	992115	610877	618550	271842	306955	256204	289781	15638	17174	314473	26.7	0.3	3.7	25.1	99.9	162	815	48680	54895	56702	4.9	252288	13.1	14	19.9	8.3	3.4	75	8.29	1951260	1030000	757000	51300	1147	69030	1608	97476	FL COUNTIESCOV112020	527.864	387.954	0.824083	49.9554	1073941324	Completed	1
Broward	011	1951260	1748066	943763	992115	610877	618550	271842	306955	256204	289781	15638	17174	314473	26.7	0.3	3.7	25.1	99.9	162	815	48680	54895	56702	4.9	252288	13.1	14	19.9	8.3	3.4	43	8.29	1951260	1030000	757000	51300	1147	69030	1608	97476	FL COUNTIESCOV112020	527.864	387.954	0.824083	49.9554	1083039507	Completed	1
Broward	011	1951260	1748066	943763	992115	610877	618550	271842	306955	256204	289781	15638	17174	314473	26.7	0.3	3.7	25.1	99.9	162	815	48680	54895	56702	4.9	252288	13.1	14	19.9	8.3	3.4	53	8.29	1951260	1030000	757000	51300	1147	69030	1608	97476	FL COUNTIESCOV112020	527.864	387.954	0.824083	49.9554	1083661938	Completed	1
Broward	011	1951260	1748066	943763	992115	610877	618550	271842	306955	256204	289781	15638	17174	314473	26.7	0.3	3.7	25.1	99.9	162	815	48680	54895	56702	4.9	252288	13.1	14	19.9	8.3	3.4	541	8.29	1951260	1030000	757000	51300	1147	69030	1608	97476	FL COUNTIESCOV112020	527.864	387.954	0.824083	49.9554	1083721591	Completed	1
Broward	011	1951260	1748066	943763	992115	610877	618550	271842	306955	256204	289781	15638	17174	314473	26.7	0.3	3.7	25.1	99.9	162	815	48680	54895	56702	4.9	252288	13.1	14	19.9	8.3	3.4	541	8.29	1951260	1030000	757000	51300	1147	69030	1608	97476	FL COUNTIESCOV112020	527.864	387.954	0.824083	49.9554	1083859789	Completed	1
Broward	011	1951260	1748066	943763	992115	610877	618550	271842	306955	256204	289781	15638	17174	314473	26.7	0.3	3.7	25.1	99.9	162	815	48680	54895	56702	4.9	252288	13.1	14	19.9	8.3	3.4	13	8.29	1951260	1030000	757000	51300	1147	69030	1608	97476	FL COUNTIESCOV112020	527.864	387.954	0.824083	49.9554	1093728040	Completed	1
Broward	011	1951260	1748066	943763	992115	610877	618550	271842	306955	256204	289781	15638	17174	314473	26.7	0.3	3.7	25.1	99.9	162	815	48680	54895	56702	4.9	252288	13.1	14	19.9	8.3	3.4	16	8.29	1951260	1030000	757000	51300	1147	69030	1608	97476	FL COUNTIESCOV112020	527.864	387.954	0.824083	49.9554	1093780512	Completed	1
Broward	011	1951260	1748066	943763	992115	610877	618550	271842	306955	256204	289781	15638	17174	314473	26.7	0.3	3.7	25.1	99.9	162	815	48680	54895	56702	4.9	252288	13.1	14	19.9	8.3	3.4	75	8.29	1951260	1030000	757000	51300	1147	69030	1608	97476	FL COUNTIESCOV112020	527.864	387.954	0.824083	49.9554	1093801755	Completed	1
Broward	011	1951260	1748066	943763	992115	610877	618550	271842	306955	256204	289781	15638	17174	314473	26.7	0.3	3.7	25.1	99.9	162	815	48680	54895	56702	4.9	252288	13.1	14	19.9	8.3	3.4	25	8.29	1951260	1030000	757000	51300	1147	69030	1608	97476	FL COUNTIESCOV112020	527.864	387.954	0.824083	49.9554	1093822041	Completed	1
Broward	011	1951260	1748066	943763	992115	610877	618550	271842	306955	256204	289781	15638	17174	314473	26.7	0.3	3.7	25.1	99.9	162	815	48680	54895	56702	4.9	252288	13.1	14	19.9	8.3	3.4	48	8.29	1951260	1030000	757000	51300	1147	69030	1608	97476	FL COUNTIESCOV112020	527.864	387.954	0.824083	49.9554	1093872939	Completed	1
Broward	011	1951260	1748066	943763	992115	610877	618550	271842	306955	256204	289781	15638	17174	314473	26.7	0.3	3.7	25.1	99.9	162	815	48680	54895	56702	4.9	252288	13.1	14	19.9	8.3	3.4	75	8.29	1951260	1030000	757000	51300	1147	69030	1608	97476	FL COUNTIESCOV112020	527.864	387.954	0.824083	49.9554	1093936668	Completed	1
Broward	011	1951260	1748066	943763	992115	610877	618550	271842	306955	256204	289781	15638	17174	314473	26.7	0.3	3.7	25.1	99.9	162	815	48680	54895	56702	4.9	252288	13.1	14	19.9	8.3	3.4	42	8.29	1951260	1030000	757000	51300	1147	69030	1608	97476	FL COUNTIESCOV112020	527.864	387.954	0.824083	49.9554	1104079995	Completed	1
Broward	011	1951260	1748066	943763	992115	610877	618550	271842	306955	256204	289781	15638	17174	314473	26.7	0.3	3.7	25.1	99.9	162	815	48680	54895	56702	4.9	252288	13.1	14	19.9	8.3	3.4	31	8.29	1951260	1030000	757000	51300	1147	69030	1608	97476	FL COUNTIESCOV112020	527.864	387.954	0.824083	49.9554	1104805720	Completed	1
Broward	011	1951260	1748066	943763	992115	610877	618550	271842	306955	256204	289781	15638	17174	314473	26.7	0.3	3.7	25.1	99.9	162	815	48680	54895	56702	4.9	252288	13.1	14	19.9	8.3	3.4	16	8.29	1951260	1030000	757000	51300	1147	69030	1608	97476	FL COUNTIESCOV112020	527.864	387.954	0.824083	49.9554	1104895887	Completed	1
Broward	011	1951260	1748066	943763	992115	610877	618550	271842	306955	256204	289781	15638	17174	314473	26.7	0.3	3.7	25.1	99.9	162	815	48680	54895	56702	4.9	252288	13.1	14	19.9	8.3	3.4	13	8.29	1951260	1030000	757000	51300	1147	69030	1608	97476	FL COUNTIESCOV112020	527.864	387.954	0.824083	49.9554	1104897404	Completed	1
Broward	011	1951260	1748066	943763	992115	610877	618550	271842	306955	256204	289781	15638	17174	314473	26.7	0.3	3.7	25.1	99.9	162	815	48680	54895	56702	4.9	252288	13.1	14	19.9	8.3	3.4	66	8.29	1951260	1030000	757000	51300	1147	69030	1608	97476	FL COUNTIESCOV112020	527.864	387.954	0.824083	49.9554	1104985290	Completed	1
Broward	011	1951260	1748066	943763	992115	610877	618550	271842	306955	256204	289781	15638	17174	314473	26.7	0.3	3.7	25.1	99.9	162	815	48680	54895	56702	4.9	252288	13.1	14	19.9	8.3	3.4	541	8.29	1951260	1030000	757000	51300	1147	69030	1608	97476	FL COUNTIESCOV112020	527.864	387.954	0.824083	49.9554	1114025749	Completed	1
Broward	011	1951260	1748066	943763	992115	610877	618550	271842	306955	256204	289781	15638	17174	314473	26.7	0.3	3.7	25.1	99.9	162	815	48680	54895	56702	4.9	252288	13.1	14	19.9	8.3	3.4	13	8.29	1951260	1030000	757000	51300	1147	69030	1608	97476	FL COUNTIESCOV112020	527.864	387.954	0.824083	49.9554	1114239787	Completed	1
Broward	011	1951260	1748066	943763	992115	610877	618550	271842	306955	256204	289781	15638	17174	314473	26.7	0.3	3.7	25.1	99.9	162	815	48680	54895	56702	4.9	252288	13.1	14	19.9	8.3	3.4		8.29	1951260	1030000	757000	51300	1147	69030	1608	97476	FL COUNTIESCOV112020	527.864	387.954	0.824083	49.9554	1114941614	Completed	1
Broward	011	1951260	1748066	943763	992115	610877	618550	271842	306955	256204	289781	15638	17174	314473	26.7	0.3	3.7	25.1	99.9	162	815	48680	54895	56702	4.9	252288	13.1	14	19.9	8.3	3.4	541	8.29	1951260	1030000	757000	51300	1147	69030	1608	97476	FL COUNTIESCOV112020	527.864	387.954	0.824083	49.9554	1124072541	Completed	1
Broward	011	1951260	1748066	943763	992115	610877	618550	271842	306955	256204	289781	15638	17174	314473	26.7	0.3	3.7	25.1	99.9	162	815	48680	54895	56702	4.9	252288	13.1	14	19.9	8.3	3.4	541	8.29	1951260	1030000	757000	51300	1147	69030	1608	97476	FL COUNTIESCOV112020	527.864	387.954	0.824083	49.9554	1124103866	Completed	1
Broward	011	1951260	1748066	943763	992115	610877	618550	271842	306955	256204	289781	15638	17174	314473	26.7	0.3	3.7	25.1	99.9	162	815	48680	54895	56702	4.9	252288	13.1	14	19.9	8.3	3.4	541	8.29	1951260	1030000	757000	51300	1147	69030	1608	97476	FL COUNTIESCOV112020	527.864	387.954	0.824083	49.9554	1134111313	Completed	1
Broward	011	1951260	1748066	943763	992115	610877	618550	271842	306955	256204	289781	15638	17174	314473	26.7	0.3	3.7	25.1	99.9	162	815	48680	54895	56702	4.9	252288	13.1	14	19.9	8.3	3.4	75	8.29	1951260	1030000	757000	51300	1147	69030	1608	97476	FL COUNTIESCOV112020	527.864	387.954	0.824083	49.9554	1134118938	Completed	1
Broward	011	1951260	1748066	943763	992115	610877	618550	271842	306955	256204	289781	15638	17174	314473	26.7	0.3	3.7	25.1	99.9	162	815	48680	54895	56702	4.9	252288	13.1	14	19.9	8.3	3.4	541	8.29	1951260	1030000	757000	51300	1147	69030	1608	97476	FL COUNTIESCOV112020	527.864	387.954	0.824083	49.9554	1134121585	Completed	1
Broward	011	1951260	1748066	943763	992115	610877	618550	271842	306955	256204	289781	15638	17174	314473	26.7	0.3	3.7	25.1	99.9	162	815	48680	54895	56702	4.9	252288	13.1	14	19.9	8.3	3.4	13	8.29	1951260	1030000	757000	51300	1147	69030	1608	97476	FL COUNTIESCOV112020	527.864	387.954	0.824083	49.9554	1134193402	Completed	1
Broward	011	1951260	1748066	943763	992115	610877	618550	271842	306955	256204	289781	15638	17174	314473	26.7	0.3	3.7	25.1	99.9	162	815	48680	54895	56702	4.9	252288	13.1	14	19.9	8.3	3.4	75	8.29	1951260	1030000	757000	51300	1147	69030	1608	97476	FL COUNTIESCOV112020	527.864	387.954	0.824083	49.9554	1134231368	Completed	1
Broward	011	1951260	1748066	943763	992115	610877	618550	271842	306955	256204	289781	15638	17174	314473	26.7	0.3	3.7	25.1	99.9	162	815	48680	54895	56702	4.9	252288	13.1	14	19.9	8.3	3.4	24	8.29	1951260	1030000	757000	51300	1147	69030	1608	97476	FL COUNTIESCOV112020	527.864	387.954	0.824083	49.9554	1134263163	Completed	1
Broward	011	1951260	1748066	943763	992115	610877	618550	271842	306955	256204	289781	15638	17174	314473	26.7	0.3	3.7	25.1	99.9	162	815	48680	54895	56702	4.9	252288	13.1	14	19.9	8.3	3.4		8.29	1951260	1030000	757000	51300	1147	69030	1608	97476	FL COUNTIESCOV112020	527.864	387.954	0.824083	49.9554	1134429251	Completed	1
Broward	011	1951260	1748066	943763	992115	610877	618550	271842	306955	256204	289781	15638	17174	314473	26.7	0.3	3.7	25.1	99.9	162	815	48680	54895	56702	4.9	252288	13.1	14	19.9	8.3	3.4	41	8.29	1951260	1030000	757000	51300	1147	69030	1608	97476	FL COUNTIESCOV112020	527.864	387.954	0.824083	49.9554	1144293135	Completed	1
Broward	011	1951260	1748066	943763	992115	610877	618550	271842	306955	256204	289781	15638	17174	314473	26.7	0.3	3.7	25.1	99.9	162	815	48680	54895	56702	4.9	252288	13.1	14	19.9	8.3	3.4	15	8.29	1951260	1030000	757000	51300	1147	69030	1608	97476	FL COUNTIESCOV112020	527.864	387.954	0.824083	49.9554	1144354390	Completed	1
Broward	011	1951260	1748066	943763	992115	610877	618550	271842	306955	256204	289781	15638	17174	314473	26.7	0.3	3.7	25.1	99.9	162	815	48680	54895	56702	4.9	252288	13.1	14	19.9	8.3	3.4	75	8.29	1951260	1030000	757000	51300	1147	69030	1608	97476	FL COUNTIESCOV112020	527.864	387.954	0.824083	49.9554	1144371071	Completed	1
Broward	011	1951260	1748066	943763	992115	610877	618550	271842	306955	256204	289781	15638	17174	314473	26.7	0.3	3.7	25.1	99.9	162	815	48680	54895	56702	4.9	252288	13.1	14	19.9	8.3	3.4	541	8.29	1951260	1030000	757000	51300	1147	69030	1608	97476	FL COUNTIESCOV112020	527.864	387.954	0.824083	49.9554	1144453796	Completed	1
Broward	011	1951260	1748066	943763	992115	610877	618550	271842	306955	256204	289781	15638	17174	314473	26.7	0.3	3.7	25.1	99.9	162	815	48680	54895	56702	4.9	252288	13.1	14	19.9	8.3	3.4	75	8.29	1951260	1030000	757000	51300	1147	69030	1608	97476	FL COUNTIESCOV112020	527.864	387.954	0.824083	49.9554	1144530734	Completed	1
Broward	011	1951260	1748066	943763	992115	610877	618550	271842	306955	256204	289781	15638	17174	314473	26.7	0.3	3.7	25.1	99.9	162	815	48680	54895	56702	4.9	252288	13.1	14	19.9	8.3	3.4	541	8.29	1951260	1030000	757000	51300	1147	69030	1608	97476	FL COUNTIESCOV112020	527.864	387.954	0.824083	49.9554	1144624107	Completed	1
Broward	011	1951260	1748066	943763	992115	610877	618550	271842	306955	256204	289781	15638	17174	314473	26.7	0.3	3.7	25.1	99.9	162	815	48680	54895	56702	4.9	252288	13.1	14	19.9	8.3	3.4	75	8.29	1951260	1030000	757000	51300	1147	69030	1608	97476	FL COUNTIESCOV112020	527.864	387.954	0.824083	49.9554	1154436129	Completed	1
Broward	011	1951260	1748066	943763	992115	610877	618550	271842	306955	256204	289781	15638	17174	314473	26.7	0.3	3.7	25.1	99.9	162	815	48680	54895	56702	4.9	252288	13.1	14	19.9	8.3	3.4	40	8.29	1951260	1030000	757000	51300	1147	69030	1608	97476	FL COUNTIESCOV112020	527.864	387.954	0.824083	49.9554	1154538353	Completed	1
Broward	011	1951260	1748066	943763	992115	610877	618550	271842	306955	256204	289781	15638	17174	314473	26.7	0.3	3.7	25.1	99.9	162	815	48680	54895	56702	4.9	252288	13.1	14	19.9	8.3	3.4	541	8.29	1951260	1030000	757000	51300	1147	69030	1608	97476	FL COUNTIESCOV112020	527.864	387.954	0.824083	49.9554	1164419107	Completed	1
Broward	011	1951260	1748066	943763	992115	610877	618550	271842	306955	256204	289781	15638	17174	314473	26.7	0.3	3.7	25.1	99.9	162	815	48680	54895	56702	4.9	252288	13.1	14	19.9	8.3	3.4	43	8.29	1951260	1030000	757000	51300	1147	69030	1608	97476	FL COUNTIESCOV112020	527.864	387.954	0.824083	49.9554	1164469441	Completed	1
Broward	011	1951260	1748066	943763	992115	610877	618550	271842	306955	256204	289781	15638	17174	314473	26.7	0.3	3.7	25.1	99.9	162	815	48680	54895	56702	4.9	252288	13.1	14	19.9	8.3	3.4	31	8.29	1951260	1030000	757000	51300	1147	69030	1608	97476	FL COUNTIESCOV112020	527.864	387.954	0.824083	49.9554	1164520243	Completed	1
Broward	011	1951260	1748066	943763	992115	610877	618550	271842	306955	256204	289781	15638	17174	314473	26.7	0.3	3.7	25.1	99.9	162	815	48680	54895	56702	4.9	252288	13.1	14	19.9	8.3	3.4	66	8.29	1951260	1030000	757000	51300	1147	69030	1608	97476	FL COUNTIESCOV112020	527.864	387.954	0.824083	49.9554	1164520680	Completed	1
Broward	011	1951260	1748066	943763	992115	610877	618550	271842	306955	256204	289781	15638	17174	314473	26.7	0.3	3.7	25.1	99.9	162	815	48680	54895	56702	4.9	252288	13.1	14	19.9	8.3	3.4	541	8.29	1951260	1030000	757000	51300	1147	69030	1608	97476	FL COUNTIESCOV112020	527.864	387.954	0.824083	49.9554	1164526802	Completed	1
Broward	011	1951260	1748066	943763	992115	610877	618550	271842	306955	256204	289781	15638	17174	314473	26.7	0.3	3.7	25.1	99.9	162	815	48680	54895	56702	4.9	252288	13.1	14	19.9	8.3	3.4	15	8.29	1951260	1030000	757000	51300	1147	69030	1608	97476	FL COUNTIESCOV112020	527.864	387.954	0.824083	49.9554	1164663860	Completed	1
Broward	011	1951260	1748066	943763	992115	610877	618550	271842	306955	256204	289781	15638	17174	314473	26.7	0.3	3.7	25.1	99.9	162	815	48680	54895	56702	4.9	252288	13.1	14	19.9	8.3	3.4	541	8.29	1951260	1030000	757000	51300	1147	69030	1608	97476	FL COUNTIESCOV112020	527.864	387.954	0.824083	49.9554	1164671970	Completed	1
Broward	011	1951260	1748066	943763	992115	610877	618550	271842	306955	256204	289781	15638	17174	314473	26.7	0.3	3.7	25.1	99.9	162	815	48680	54895	56702	4.9	252288	13.1	14	19.9	8.3	3.4	541	8.29	1951260	1030000	757000	51300	1147	69030	1608	97476	FL COUNTIESCOV112020	527.864	387.954	0.824083	49.9554	1164749784	Completed	1
Broward	011	1951260	1748066	943763	992115	610877	618550	271842	306955	256204	289781	15638	17174	314473	26.7	0.3	3.7	25.1	99.9	162	815	48680	54895	56702	4.9	252288	13.1	14	19.9	8.3	3.4	541	8.29	1951260	1030000	757000	51300	1147	69030	1608	97476	FL COUNTIESCOV112020	527.864	387.954	0.824083	49.9554	1174510341	Completed	1
Broward	011	1951260	1748066	943763	992115	610877	618550	271842	306955	256204	289781	15638	17174	314473	26.7	0.3	3.7	25.1	99.9	162	815	48680	54895	56702	4.9	252288	13.1	14	19.9	8.3	3.4	79	8.29	1951260	1030000	757000	51300	1147	69030	1608	97476	FL COUNTIESCOV112020	527.864	387.954	0.824083	49.9554	1174512990	Completed	1
Broward	011	1951260	1748066	943763	992115	610877	618550	271842	306955	256204	289781	15638	17174	314473	26.7	0.3	3.7	25.1	99.9	162	815	48680	54895	56702	4.9	252288	13.1	14	19.9	8.3	3.4	79	8.29	1951260	1030000	757000	51300	1147	69030	1608	97476	FL COUNTIESCOV112020	527.864	387.954	0.824083	49.9554	1174587315	Completed	1
Broward	011	1951260	1748066	943763	992115	610877	618550	271842	306955	256204	289781	15638	17174	314473	26.7	0.3	3.7	25.1	99.9	162	815	48680	54895	56702	4.9	252288	13.1	14	19.9	8.3	3.4	541	8.29	1951260	1030000	757000	51300	1147	69030	1608	97476	FL COUNTIESCOV112020	527.864	387.954	0.824083	49.9554	1174930861	Completed	1
Broward	011	1951260	1748066	943763	992115	610877	618550	271842	306955	256204	289781	15638	17174	314473	26.7	0.3	3.7	25.1	99.9	162	815	48680	54895	56702	4.9	252288	13.1	14	19.9	8.3	3.4	48	8.29	1951260	1030000	757000	51300	1147	69030	1608	97476	FL COUNTIESCOV112020	527.864	387.954	0.824083	49.9554	1184606840	Completed	1
Broward	011	1951260	1748066	943763	992115	610877	618550	271842	306955	256204	289781	15638	17174	314473	26.7	0.3	3.7	25.1	99.9	162	815	48680	54895	56702	4.9	252288	13.1	14	19.9	8.3	3.4	75	8.29	1951260	1030000	757000	51300	1147	69030	1608	97476	FL COUNTIESCOV112020	527.864	387.954	0.824083	49.9554	1184613440	Completed	1
Broward	011	1951260	1748066	943763	992115	610877	618550	271842	306955	256204	289781	15638	17174	314473	26.7	0.3	3.7	25.1	99.9	162	815	48680	54895	56702	4.9	252288	13.1	14	19.9	8.3	3.4	16	8.29	1951260	1030000	757000	51300	1147	69030	1608	97476	FL COUNTIESCOV112020	527.864	387.954	0.824083	49.9554	1184631079	Completed	1
Broward	011	1951260	1748066	943763	992115	610877	618550	271842	306955	256204	289781	15638	17174	314473	26.7	0.3	3.7	25.1	99.9	162	815	48680	54895	56702	4.9	252288	13.1	14	19.9	8.3	3.4	25	8.29	1951260	1030000	757000	51300	1147	69030	1608	97476	FL COUNTIESCOV112020	527.864	387.954	0.824083	49.9554	1184687162	Completed	1
Broward	011	1951260	1748066	943763	992115	610877	618550	271842	306955	256204	289781	15638	17174	314473	26.7	0.3	3.7	25.1	99.9	162	815	48680	54895	56702	4.9	252288	13.1	14	19.9	8.3	3.4	66	8.29	1951260	1030000	757000	51300	1147	69030	1608	97476	FL COUNTIESCOV112020	527.864	387.954	0.824083	49.9554	1184711798	Completed	1
Broward	011	1951260	1748066	943763	992115	610877	618550	271842	306955	256204	289781	15638	17174	314473	26.7	0.3	3.7	25.1	99.9	162	815	48680	54895	56702	4.9	252288	13.1	14	19.9	8.3	3.4	42	8.29	1951260	1030000	757000	51300	1147	69030	1608	97476	FL COUNTIESCOV112020	527.864	387.954	0.824083	49.9554	1184821928	Completed	1
Broward	011	1951260	1748066	943763	992115	610877	618550	271842	306955	256204	289781	15638	17174	314473	26.7	0.3	3.7	25.1	99.9	162	815	48680	54895	56702	4.9	252288	13.1	14	19.9	8.3	3.4		8.29	1951260	1030000	757000	51300	1147	69030	1608	97476	FL COUNTIESCOV112020	527.864	387.954	0.824083	49.9554	1184867202	Completed	1
Broward	011	1951260	1748066	943763	992115	610877	618550	271842	306955	256204	289781	15638	17174	314473	26.7	0.3	3.7	25.1	99.9	162	815	48680	54895	56702	4.9	252288	13.1	14	19.9	8.3	3.4	75	8.29	1951260	1030000	757000	51300	1147	69030	1608	97476	FL COUNTIESCOV112020	527.864	387.954	0.824083	49.9554	1194180836	Completed	1
Broward	011	1951260	1748066	943763	992115	610877	618550	271842	306955	256204	289781	15638	17174	314473	26.7	0.3	3.7	25.1	99.9	162	815	48680	54895	56702	4.9	252288	13.1	14	19.9	8.3	3.4	541	8.29	1951260	1030000	757000	51300	1147	69030	1608	97476	FL COUNTIESCOV112020	527.864	387.954	0.824083	49.9554	1194762757	Completed	1
Broward	011	1951260	1748066	943763	992115	610877	618550	271842	306955	256204	289781	15638	17174	314473	26.7	0.3	3.7	25.1	99.9	162	815	48680	54895	56702	4.9	252288	13.1	14	19.9	8.3	3.4	40	8.29	1951260	1030000	757000	51300	1147	69030	1608	97476	FL COUNTIESCOV112020	527.864	387.954	0.824083	49.9554	1194787812	Completed	1
Broward	011	1951260	1748066	943763	992115	610877	618550	271842	306955	256204	289781	15638	17174	314473	26.7	0.3	3.7	25.1	99.9	162	815	48680	54895	56702	4.9	252288	13.1	14	19.9	8.3	3.4	31	8.29	1951260	1030000	757000	51300	1147	69030	1608	97476	FL COUNTIESCOV112020	527.864	387.954	0.824083	49.9554	1194802124	Completed	1
Broward	011	1951260	1748066	943763	992115	610877	618550	271842	306955	256204	289781	15638	17174	314473	26.7	0.3	3.7	25.1	99.9	162	815	48680	54895	56702	4.9	252288	13.1	14	19.9	8.3	3.4	49	8.29	1951260	1030000	757000	51300	1147	69030	1608	97476	FL COUNTIESCOV112020	527.864	387.954	0.824083	49.9554	1194808089	Completed	1
Broward	011	1951260	1748066	943763	992115	610877	618550	271842	306955	256204	289781	15638	17174	314473	26.7	0.3	3.7	25.1	99.9	162	815	48680	54895	56702	4.9	252288	13.1	14	19.9	8.3	3.4	75	8.29	1951260	1030000	757000	51300	1147	69030	1608	97476	FL COUNTIESCOV112020	527.864	387.954	0.824083	49.9554	1194933556	Completed	1
Broward	011	1951260	1748066	943763	992115	610877	618550	271842	306955	256204	289781	15638	17174	314473	26.7	0.3	3.7	25.1	99.9	162	815	48680	54895	56702	4.9	252288	13.1	14	19.9	8.3	3.4	31	8.29	1951260	1030000	757000	51300	1147	69030	1608	97476	FL COUNTIESCOV112020	527.864	387.954	0.824083	49.9554	1205092319	Completed	1
Broward	011	1951260	1748066	943763	992115	610877	618550	271842	306955	256204	289781	15638	17174	314473	26.7	0.3	3.7	25.1	99.9	162	815	48680	54895	56702	4.9	252288	13.1	14	19.9	8.3	3.4	541	8.29	1951260	1030000	757000	51300	1147	69030	1608	97476	FL COUNTIESCOV112020	527.864	387.954	0.824083	49.9554	1205820743	Completed	1
Broward	011	1951260	1748066	943763	992115	610877	618550	271842	306955	256204	289781	15638	17174	314473	26.7	0.3	3.7	25.1	99.9	162	815	48680	54895	56702	4.9	252288	13.1	14	19.9	8.3	3.4	13	8.29	1951260	1030000	757000	51300	1147	69030	1608	97476	FL COUNTIESCOV112020	527.864	387.954	0.824083	49.9554	1205849270	Completed	1
Broward	011	1951260	1748066	943763	992115	610877	618550	271842	306955	256204	289781	15638	17174	314473	26.7	0.3	3.7	25.1	99.9	162	815	48680	54895	56702	4.9	252288	13.1	14	19.9	8.3	3.4	16	8.29	1951260	1030000	757000	51300	1147	69030	1608	97476	FL COUNTIESCOV112020	527.864	387.954	0.824083	49.9554	1205886231	Completed	1
Broward	011	1951260	1748066	943763	992115	610877	618550	271842	306955	256204	289781	15638	17174	314473	26.7	0.3	3.7	25.1	99.9	162	815	48680	54895	56702	4.9	252288	13.1	14	19.9	8.3	3.4	66	8.29	1951260	1030000	757000	51300	1147	69030	1608	97476	FL COUNTIESCOV112020	527.864	387.954	0.824083	49.9554	1215119185	Completed	1
Broward	011	1951260	1748066	943763	992115	610877	618550	271842	306955	256204	289781	15638	17174	314473	26.7	0.3	3.7	25.1	99.9	162	815	48680	54895	56702	4.9	252288	13.1	14	19.9	8.3	3.4		8.29	1951260	1030000	757000	51300	1147	69030	1608	97476	FL COUNTIESCOV112020	527.864	387.954	0.824083	49.9554	1215182720	Completed	1
Broward	011	1951260	1748066	943763	992115	610877	618550	271842	306955	256204	289781	15638	17174	314473	26.7	0.3	3.7	25.1	99.9	162	815	48680	54895	56702	4.9	252288	13.1	14	19.9	8.3	3.4	541	8.29	1951260	1030000	757000	51300	1147	69030	1608	97476	FL COUNTIESCOV112020	527.864	387.954	0.824083	49.9554	1215198437	Completed	1
Broward	011	1951260	1748066	943763	992115	610877	618550	271842	306955	256204	289781	15638	17174	314473	26.7	0.3	3.7	25.1	99.9	162	815	48680	54895	56702	4.9	252288	13.1	14	19.9	8.3	3.4	25	8.29	1951260	1030000	757000	51300	1147	69030	1608	97476	FL COUNTIESCOV112020	527.864	387.954	0.824083	49.9554	1215255484	Completed	1
Broward	011	1951260	1748066	943763	992115	610877	618550	271842	306955	256204	289781	15638	17174	314473	26.7	0.3	3.7	25.1	99.9	162	815	48680	54895	56702	4.9	252288	13.1	14	19.9	8.3	3.4	541	8.29	1951260	1030000	757000	51300	1147	69030	1608	97476	FL COUNTIESCOV112020	527.864	387.954	0.824083	49.9554	1215924097	Completed	1
Broward	011	1951260	1748066	943763	992115	610877	618550	271842	306955	256204	289781	15638	17174	314473	26.7	0.3	3.7	25.1	99.9	162	815	48680	54895	56702	4.9	252288	13.1	14	19.9	8.3	3.4	53	8.29	1951260	1030000	757000	51300	1147	69030	1608	97476	FL COUNTIESCOV112020	527.864	387.954	0.824083	49.9554	1215926415	Completed	1
Broward	011	1951260	1748066	943763	992115	610877	618550	271842	306955	256204	289781	15638	17174	314473	26.7	0.3	3.7	25.1	99.9	162	815	48680	54895	56702	4.9	252288	13.1	14	19.9	8.3	3.4	25	8.29	1951260	1030000	757000	51300	1147	69030	1608	97476	FL COUNTIESCOV112020	527.864	387.954	0.824083	49.9554	1225027022	Completed	1
Broward	011	1951260	1748066	943763	992115	610877	618550	271842	306955	256204	289781	15638	17174	314473	26.7	0.3	3.7	25.1	99.9	162	815	48680	54895	56702	4.9	252288	13.1	14	19.9	8.3	3.4	541	8.29	1951260	1030000	757000	51300	1147	69030	1608	97476	FL COUNTIESCOV112020	527.864	387.954	0.824083	49.9554	1225093354	Completed	1
Broward	011	1951260	1748066	943763	992115	610877	618550	271842	306955	256204	289781	15638	17174	314473	26.7	0.3	3.7	25.1	99.9	162	815	48680	54895	56702	4.9	252288	13.1	14	19.9	8.3	3.4	49	8.29	1951260	1030000	757000	51300	1147	69030	1608	97476	FL COUNTIESCOV112020	527.864	387.954	0.824083	49.9554	1225263957	Completed	1
Broward	011	1951260	1748066	943763	992115	610877	618550	271842	306955	256204	289781	15638	17174	314473	26.7	0.3	3.7	25.1	99.9	162	815	48680	54895	56702	4.9	252288	13.1	14	19.9	8.3	3.4	79	8.29	1951260	1030000	757000	51300	1147	69030	1608	97476	FL COUNTIESCOV112020	527.864	387.954	0.824083	49.9554	1235201005	Completed	1
Broward	011	1951260	1748066	943763	992115	610877	618550	271842	306955	256204	289781	15638	17174	314473	26.7	0.3	3.7	25.1	99.9	162	815	48680	54895	56702	4.9	252288	13.1	14	19.9	8.3	3.4	541	8.29	1951260	1030000	757000	51300	1147	69030	1608	97476	FL COUNTIESCOV112020	527.864	387.954	0.824083	49.9554	1235228644	Completed	1
Broward	011	1951260	1748066	943763	992115	610877	618550	271842	306955	256204	289781	15638	17174	314473	26.7	0.3	3.7	25.1	99.9	162	815	48680	54895	56702	4.9	252288	13.1	14	19.9	8.3	3.4	48	8.29	1951260	1030000	757000	51300	1147	69030	1608	97476	FL COUNTIESCOV112020	527.864	387.954	0.824083	49.9554	1235287731	Completed	1
Broward	011	1951260	1748066	943763	992115	610877	618550	271842	306955	256204	289781	15638	17174	314473	26.7	0.3	3.7	25.1	99.9	162	815	48680	54895	56702	4.9	252288	13.1	14	19.9	8.3	3.4	15	8.29	1951260	1030000	757000	51300	1147	69030	1608	97476	FL COUNTIESCOV112020	527.864	387.954	0.824083	49.9554	1235335738	Completed	1
Broward	011	1951260	1748066	943763	992115	610877	618550	271842	306955	256204	289781	15638	17174	314473	26.7	0.3	3.7	25.1	99.9	162	815	48680	54895	56702	4.9	252288	13.1	14	19.9	8.3	3.4	75	8.29	1951260	1030000	757000	51300	1147	69030	1608	97476	FL COUNTIESCOV112020	527.864	387.954	0.824083	49.9554	1235481722	Completed	1
Broward	011	1951260	1748066	943763	992115	610877	618550	271842	306955	256204	289781	15638	17174	314473	26.7	0.3	3.7	25.1	99.9	162	815	48680	54895	56702	4.9	252288	13.1	14	19.9	8.3	3.4	15	8.29	1951260	1030000	757000	51300	1147	69030	1608	97476	FL COUNTIESCOV112020	527.864	387.954	0.824083	49.9554	1245252469	Completed	1
Broward	011	1951260	1748066	943763	992115	610877	618550	271842	306955	256204	289781	15638	17174	314473	26.7	0.3	3.7	25.1	99.9	162	815	48680	54895	56702	4.9	252288	13.1	14	19.9	8.3	3.4	41	8.29	1951260	1030000	757000	51300	1147	69030	1608	97476	FL COUNTIESCOV112020	527.864	387.954	0.824083	49.9554	1245284181	Completed	1
Broward	011	1951260	1748066	943763	992115	610877	618550	271842	306955	256204	289781	15638	17174	314473	26.7	0.3	3.7	25.1	99.9	162	815	48680	54895	56702	4.9	252288	13.1	14	19.9	8.3	3.4	13	8.29	1951260	1030000	757000	51300	1147	69030	1608	97476	FL COUNTIESCOV112020	527.864	387.954	0.824083	49.9554	1245295328	Completed	1
Broward	011	1951260	1748066	943763	992115	610877	618550	271842	306955	256204	289781	15638	17174	314473	26.7	0.3	3.7	25.1	99.9	162	815	48680	54895	56702	4.9	252288	13.1	14	19.9	8.3	3.4	541	8.29	1951260	1030000	757000	51300	1147	69030	1608	97476	FL COUNTIESCOV112020	527.864	387.954	0.824083	49.9554	1245449487	Completed	1
Broward	011	1951260	1748066	943763	992115	610877	618550	271842	306955	256204	289781	15638	17174	314473	26.7	0.3	3.7	25.1	99.9	162	815	48680	54895	56702	4.9	252288	13.1	14	19.9	8.3	3.4	49	8.29	1951260	1030000	757000	51300	1147	69030	1608	97476	FL COUNTIESCOV112020	527.864	387.954	0.824083	49.9554	1245573633	Completed	1
Broward	011	1951260	1748066	943763	992115	610877	618550	271842	306955	256204	289781	15638	17174	314473	26.7	0.3	3.7	25.1	99.9	162	815	48680	54895	56702	4.9	252288	13.1	14	19.9	8.3	3.4	16	8.29	1951260	1030000	757000	51300	1147	69030	1608	97476	FL COUNTIESCOV112020	527.864	387.954	0.824083	49.9554	1255311353	Completed	1
Broward	011	1951260	1748066	943763	992115	610877	618550	271842	306955	256204	289781	15638	17174	314473	26.7	0.3	3.7	25.1	99.9	162	815	48680	54895	56702	4.9	252288	13.1	14	19.9	8.3	3.4	43	8.29	1951260	1030000	757000	51300	1147	69030	1608	97476	FL COUNTIESCOV112020	527.864	387.954	0.824083	49.9554	1255344875	Completed	1
Broward	011	1951260	1748066	943763	992115	610877	618550	271842	306955	256204	289781	15638	17174	314473	26.7	0.3	3.7	25.1	99.9	162	815	48680	54895	56702	4.9	252288	13.1	14	19.9	8.3	3.4	541	8.29	1951260	1030000	757000	51300	1147	69030	1608	97476	FL COUNTIESCOV112020	527.864	387.954	0.824083	49.9554	1255385480	Completed	1
Broward	011	1951260	1748066	943763	992115	610877	618550	271842	306955	256204	289781	15638	17174	314473	26.7	0.3	3.7	25.1	99.9	162	815	48680	54895	56702	4.9	252288	13.1	14	19.9	8.3	3.4	79	8.29	1951260	1030000	757000	51300	1147	69030	1608	97476	FL COUNTIESCOV112020	527.864	387.954	0.824083	49.9554	1255403044	Completed	1
Broward	011	1951260	1748066	943763	992115	610877	618550	271842	306955	256204	289781	15638	17174	314473	26.7	0.3	3.7	25.1	99.9	162	815	48680	54895	56702	4.9	252288	13.1	14	19.9	8.3	3.4	541	8.29	1951260	1030000	757000	51300	1147	69030	1608	97476	FL COUNTIESCOV112020	527.864	387.954	0.824083	49.9554	1255419511	Completed	1
Broward	011	1951260	1748066	943763	992115	610877	618550	271842	306955	256204	289781	15638	17174	314473	26.7	0.3	3.7	25.1	99.9	162	815	48680	54895	56702	4.9	252288	13.1	14	19.9	8.3	3.4	541	8.29	1951260	1030000	757000	51300	1147	69030	1608	97476	FL COUNTIESCOV112020	527.864	387.954	0.824083	49.9554	1255435996	Completed	1
Broward	011	1951260	1748066	943763	992115	610877	618550	271842	306955	256204	289781	15638	17174	314473	26.7	0.3	3.7	25.1	99.9	162	815	48680	54895	56702	4.9	252288	13.1	14	19.9	8.3	3.4		8.29	1951260	1030000	757000	51300	1147	69030	1608	97476	FL COUNTIESCOV112020	527.864	387.954	0.824083	49.9554	1255471009	Completed	1
Broward	011	1951260	1748066	943763	992115	610877	618550	271842	306955	256204	289781	15638	17174	314473	26.7	0.3	3.7	25.1	99.9	162	815	48680	54895	56702	4.9	252288	13.1	14	19.9	8.3	3.4	41	8.29	1951260	1030000	757000	51300	1147	69030	1608	97476	FL COUNTIESCOV112020	527.864	387.954	0.824083	49.9554	1255569059	Completed	1
Broward	011	1951260	1748066	943763	992115	610877	618550	271842	306955	256204	289781	15638	17174	314473	26.7	0.3	3.7	25.1	99.9	162	815	48680	54895	56702	4.9	252288	13.1	14	19.9	8.3	3.4	541	8.29	1951260	1030000	757000	51300	1147	69030	1608	97476	FL COUNTIESCOV112020	527.864	387.954	0.824083	49.9554	1255599932	Completed	1
Broward	011	1951260	1748066	943763	992115	610877	618550	271842	306955	256204	289781	15638	17174	314473	26.7	0.3	3.7	25.1	99.9	162	815	48680	54895	56702	4.9	252288	13.1	14	19.9	8.3	3.4	53	8.29	1951260	1030000	757000	51300	1147	69030	1608	97476	FL COUNTIESCOV112020	527.864	387.954	0.824083	49.9554	1265420814	Completed	1
Broward	011	1951260	1748066	943763	992115	610877	618550	271842	306955	256204	289781	15638	17174	314473	26.7	0.3	3.7	25.1	99.9	162	815	48680	54895	56702	4.9	252288	13.1	14	19.9	8.3	3.4		8.29	1951260	1030000	757000	51300	1147	69030	1608	97476	FL COUNTIESCOV112020	527.864	387.954	0.824083	49.9554	1265656797	Completed	1
Broward	011	1951260	1748066	943763	992115	610877	618550	271842	306955	256204	289781	15638	17174	314473	26.7	0.3	3.7	25.1	99.9	162	815	48680	54895	56702	4.9	252288	13.1	14	19.9	8.3	3.4	15	8.29	1951260	1030000	757000	51300	1147	69030	1608	97476	FL COUNTIESCOV112020	527.864	387.954	0.824083	49.9554	1265693378	Completed	1
Broward	011	1951260	1748066	943763	992115	610877	618550	271842	306955	256204	289781	15638	17174	314473	26.7	0.3	3.7	25.1	99.9	162	815	48680	54895	56702	4.9	252288	13.1	14	19.9	8.3	3.4	75	8.29	1951260	1030000	757000	51300	1147	69030	1608	97476	FL COUNTIESCOV112020	527.864	387.954	0.824083	49.9554	1275522013	Completed	1
Broward	011	1951260	1748066	943763	992115	610877	618550	271842	306955	256204	289781	15638	17174	314473	26.7	0.3	3.7	25.1	99.9	162	815	48680	54895	56702	4.9	252288	13.1	14	19.9	8.3	3.4	66	8.29	1951260	1030000	757000	51300	1147	69030	1608	97476	FL COUNTIESCOV112020	527.864	387.954	0.824083	49.9554	1275575854	Completed	1
Broward	011	1951260	1748066	943763	992115	610877	618550	271842	306955	256204	289781	15638	17174	314473	26.7	0.3	3.7	25.1	99.9	162	815	48680	54895	56702	4.9	252288	13.1	14	19.9	8.3	3.4	541	8.29	1951260	1030000	757000	51300	1147	69030	1608	97476	FL COUNTIESCOV112020	527.864	387.954	0.824083	49.9554	1275627895	Completed	1
Broward	011	1951260	1748066	943763	992115	610877	618550	271842	306955	256204	289781	15638	17174	314473	26.7	0.3	3.7	25.1	99.9	162	815	48680	54895	56702	4.9	252288	13.1	14	19.9	8.3	3.4	48	8.29	1951260	1030000	757000	51300	1147	69030	1608	97476	FL COUNTIESCOV112020	527.864	387.954	0.824083	49.9554	1275793820	Completed	1
Broward	011	1951260	1748066	943763	992115	610877	618550	271842	306955	256204	289781	15638	17174	314473	26.7	0.3	3.7	25.1	99.9	162	815	48680	54895	56702	4.9	252288	13.1	14	19.9	8.3	3.4	541	8.29	1951260	1030000	757000	51300	1147	69030	1608	97476	FL COUNTIESCOV112020	527.864	387.954	0.824083	49.9554	1275855595	Completed	1
Broward	011	1951260	1748066	943763	992115	610877	618550	271842	306955	256204	289781	15638	17174	314473	26.7	0.3	3.7	25.1	99.9	162	815	48680	54895	56702	4.9	252288	13.1	14	19.9	8.3	3.4	541	8.29	1951260	1030000	757000	51300	1147	69030	1608	97476	FL COUNTIESCOV112020	527.864	387.954	0.824083	49.9554	1275899163	Completed	1
Broward	011	1951260	1748066	943763	992115	610877	618550	271842	306955	256204	289781	15638	17174	314473	26.7	0.3	3.7	25.1	99.9	162	815	48680	54895	56702	4.9	252288	13.1	14	19.9	8.3	3.4	53	8.29	1951260	1030000	757000	51300	1147	69030	1608	97476	FL COUNTIESCOV112020	527.864	387.954	0.824083	49.9554	1285616490	Completed	1
Broward	011	1951260	1748066	943763	992115	610877	618550	271842	306955	256204	289781	15638	17174	314473	26.7	0.3	3.7	25.1	99.9	162	815	48680	54895	56702	4.9	252288	13.1	14	19.9	8.3	3.4	541	8.29	1951260	1030000	757000	51300	1147	69030	1608	97476	FL COUNTIESCOV112020	527.864	387.954	0.824083	49.9554	1285671628	Completed	1
Broward	011	1951260	1748066	943763	992115	610877	618550	271842	306955	256204	289781	15638	17174	314473	26.7	0.3	3.7	25.1	99.9	162	815	48680	54895	56702	4.9	252288	13.1	14	19.9	8.3	3.4	41	8.29	1951260	1030000	757000	51300	1147	69030	1608	97476	FL COUNTIESCOV112020	527.864	387.954	0.824083	49.9554	1285716258	Completed	1
Broward	011	1951260	1748066	943763	992115	610877	618550	271842	306955	256204	289781	15638	17174	314473	26.7	0.3	3.7	25.1	99.9	162	815	48680	54895	56702	4.9	252288	13.1	14	19.9	8.3	3.4		8.29	1951260	1030000	757000	51300	1147	69030	1608	97476	FL COUNTIESCOV112020	527.864	387.954	0.824083	49.9554	1285766774	Completed	1
Broward	011	1951260	1748066	943763	992115	610877	618550	271842	306955	256204	289781	15638	17174	314473	26.7	0.3	3.7	25.1	99.9	162	815	48680	54895	56702	4.9	252288	13.1	14	19.9	8.3	3.4	79	8.29	1951260	1030000	757000	51300	1147	69030	1608	97476	FL COUNTIESCOV112020	527.864	387.954	0.824083	49.9554	1285869347	Completed	1
Broward	011	1951260	1748066	943763	992115	610877	618550	271842	306955	256204	289781	15638	17174	314473	26.7	0.3	3.7	25.1	99.9	162	815	48680	54895	56702	4.9	252288	13.1	14	19.9	8.3	3.4	75	8.29	1951260	1030000	757000	51300	1147	69030	1608	97476	FL COUNTIESCOV112020	527.864	387.954	0.824083	49.9554	1285966168	Completed	1
Broward	011	1951260	1748066	943763	992115	610877	618550	271842	306955	256204	289781	15638	17174	314473	26.7	0.3	3.7	25.1	99.9	162	815	48680	54895	56702	4.9	252288	13.1	14	19.9	8.3	3.4	75	8.29	1951260	1030000	757000	51300	1147	69030	1608	97476	FL COUNTIESCOV112020	527.864	387.954	0.824083	49.9554	1295013258	Completed	1
Broward	011	1951260	1748066	943763	992115	610877	618550	271842	306955	256204	289781	15638	17174	314473	26.7	0.3	3.7	25.1	99.9	162	815	48680	54895	56702	4.9	252288	13.1	14	19.9	8.3	3.4	42	8.29	1951260	1030000	757000	51300	1147	69030	1608	97476	FL COUNTIESCOV112020	527.864	387.954	0.824083	49.9554	1295179836	Completed	1
Broward	011	1951260	1748066	943763	992115	610877	618550	271842	306955	256204	289781	15638	17174	314473	26.7	0.3	3.7	25.1	99.9	162	815	48680	54895	56702	4.9	252288	13.1	14	19.9	8.3	3.4		8.29	1951260	1030000	757000	51300	1147	69030	1608	97476	FL COUNTIESCOV112020	527.864	387.954	0.824083	49.9554	1295738607	Completed	1
Broward	011	1951260	1748066	943763	992115	610877	618550	271842	306955	256204	289781	15638	17174	314473	26.7	0.3	3.7	25.1	99.9	162	815	48680	54895	56702	4.9	252288	13.1	14	19.9	8.3	3.4	541	8.29	1951260	1030000	757000	51300	1147	69030	1608	97476	FL COUNTIESCOV112020	527.864	387.954	0.824083	49.9554	1295907269	Completed	1
Broward	011	1951260	1748066	943763	992115	610877	618550	271842	306955	256204	289781	15638	17174	314473	26.7	0.3	3.7	25.1	99.9	162	815	48680	54895	56702	4.9	252288	13.1	14	19.9	8.3	3.4	41	8.29	1951260	1030000	757000	51300	1147	69030	1608	97476	FL COUNTIESCOV112020	527.864	387.954	0.824083	49.9554	1295936300	Completed	1
Broward	011	1951260	1748066	943763	992115	610877	618550	271842	306955	256204	289781	15638	17174	314473	26.7	0.3	3.7	25.1	99.9	162	815	48680	54895	56702	4.9	252288	13.1	14	19.9	8.3	3.4	541	8.29	1951260	1030000	757000	51300	1147	69030	1608	97476	FL COUNTIESCOV112020	527.864	387.954	0.824083	49.9554	1295939882	Completed	1
Broward	011	1951260	1748066	943763	992115	610877	618550	271842	306955	256204	289781	15638	17174	314473	26.7	0.3	3.7	25.1	99.9	162	815	48680	54895	56702	4.9	252288	13.1	14	19.9	8.3	3.4	541	8.29	1951260	1030000	757000	51300	1147	69030	1608	97476	FL COUNTIESCOV112020	527.864	387.954	0.824083	49.9554	1306011499	Completed	1
Broward	011	1951260	1748066	943763	992115	610877	618550	271842	306955	256204	289781	15638	17174	314473	26.7	0.3	3.7	25.1	99.9	162	815	48680	54895	56702	4.9	252288	13.1	14	19.9	8.3	3.4	53	8.29	1951260	1030000	757000	51300	1147	69030	1608	97476	FL COUNTIESCOV112020	527.864	387.954	0.824083	49.9554	1306072707	Completed	1
Broward	011	1951260	1748066	943763	992115	610877	618550	271842	306955	256204	289781	15638	17174	314473	26.7	0.3	3.7	25.1	99.9	162	815	48680	54895	56702	4.9	252288	13.1	14	19.9	8.3	3.4	14	8.29	1951260	1030000	757000	51300	1147	69030	1608	97476	FL COUNTIESCOV112020	527.864	387.954	0.824083	49.9554	1306835962	Completed	1
Broward	011	1951260	1748066	943763	992115	610877	618550	271842	306955	256204	289781	15638	17174	314473	26.7	0.3	3.7	25.1	99.9	162	815	48680	54895	56702	4.9	252288	13.1	14	19.9	8.3	3.4	541	8.29	1951260	1030000	757000	51300	1147	69030	1608	97476	FL COUNTIESCOV112020	527.864	387.954	0.824083	49.9554	1306848759	Completed	1
Broward	011	1951260	1748066	943763	992115	610877	618550	271842	306955	256204	289781	15638	17174	314473	26.7	0.3	3.7	25.1	99.9	162	815	48680	54895	56702	4.9	252288	13.1	14	19.9	8.3	3.4	42	8.29	1951260	1030000	757000	51300	1147	69030	1608	97476	FL COUNTIESCOV112020	527.864	387.954	0.824083	49.9554	1306950845	Completed	1
Broward	011	1951260	1748066	943763	992115	610877	618550	271842	306955	256204	289781	15638	17174	314473	26.7	0.3	3.7	25.1	99.9	162	815	48680	54895	56702	4.9	252288	13.1	14	19.9	8.3	3.4	42	8.29	1951260	1030000	757000	51300	1147	69030	1608	97476	FL COUNTIESCOV112020	527.864	387.954	0.824083	49.9554	1306972575	Completed	1
Broward	011	1951260	1748066	943763	992115	610877	618550	271842	306955	256204	289781	15638	17174	314473	26.7	0.3	3.7	25.1	99.9	162	815	48680	54895	56702	4.9	252288	13.1	14	19.9	8.3	3.4	41	8.29	1951260	1030000	757000	51300	1147	69030	1608	97476	FL COUNTIESCOV112020	527.864	387.954	0.824083	49.9554	1316050479	Completed	1
Broward	011	1951260	1748066	943763	992115	610877	618550	271842	306955	256204	289781	15638	17174	314473	26.7	0.3	3.7	25.1	99.9	162	815	48680	54895	56702	4.9	252288	13.1	14	19.9	8.3	3.4		8.29	1951260	1030000	757000	51300	1147	69030	1608	97476	FL COUNTIESCOV112020	527.864	387.954	0.824083	49.9554	1316054067	Completed	1
Broward	011	1951260	1748066	943763	992115	610877	618550	271842	306955	256204	289781	15638	17174	314473	26.7	0.3	3.7	25.1	99.9	162	815	48680	54895	56702	4.9	252288	13.1	14	19.9	8.3	3.4	541	8.29	1951260	1030000	757000	51300	1147	69030	1608	97476	FL COUNTIESCOV112020	527.864	387.954	0.824083	49.9554	1316061021	Completed	1
Broward	011	1951260	1748066	943763	992115	610877	618550	271842	306955	256204	289781	15638	17174	314473	26.7	0.3	3.7	25.1	99.9	162	815	48680	54895	56702	4.9	252288	13.1	14	19.9	8.3	3.4		8.29	1951260	1030000	757000	51300	1147	69030	1608	97476	FL COUNTIESCOV112020	527.864	387.954	0.824083	49.9554	1316087075	Completed	1
Broward	011	1951260	1748066	943763	992115	610877	618550	271842	306955	256204	289781	15638	17174	314473	26.7	0.3	3.7	25.1	99.9	162	815	48680	54895	56702	4.9	252288	13.1	14	19.9	8.3	3.4	66	8.29	1951260	1030000	757000	51300	1147	69030	1608	97476	FL COUNTIESCOV112020	527.864	387.954	0.824083	49.9554	1316906340	Completed	1
Broward	011	1951260	1748066	943763	992115	610877	618550	271842	306955	256204	289781	15638	17174	314473	26.7	0.3	3.7	25.1	99.9	162	815	48680	54895	56702	4.9	252288	13.1	14	19.9	8.3	3.4	49	8.29	1951260	1030000	757000	51300	1147	69030	1608	97476	FL COUNTIESCOV112020	527.864	387.954	0.824083	49.9554	1316919871	Completed	1
Broward	011	1951260	1748066	943763	992115	610877	618550	271842	306955	256204	289781	15638	17174	314473	26.7	0.3	3.7	25.1	99.9	162	815	48680	54895	56702	4.9	252288	13.1	14	19.9	8.3	3.4	16	8.29	1951260	1030000	757000	51300	1147	69030	1608	97476	FL COUNTIESCOV112020	527.864	387.954	0.824083	49.9554	1316927825	Completed	1
Broward	011	1951260	1748066	943763	992115	610877	618550	271842	306955	256204	289781	15638	17174	314473	26.7	0.3	3.7	25.1	99.9	162	815	48680	54895	56702	4.9	252288	13.1	14	19.9	8.3	3.4	541	8.29	1951260	1030000	757000	51300	1147	69030	1608	97476	FL COUNTIESCOV112020	527.864	387.954	0.824083	49.9554	1326002239	Completed	1
Broward	011	1951260	1748066	943763	992115	610877	618550	271842	306955	256204	289781	15638	17174	314473	26.7	0.3	3.7	25.1	99.9	162	815	48680	54895	56702	4.9	252288	13.1	14	19.9	8.3	3.4	53	8.29	1951260	1030000	757000	51300	1147	69030	1608	97476	FL COUNTIESCOV112020	527.864	387.954	0.824083	49.9554	1326127044	Completed	1
Broward	011	1951260	1748066	943763	992115	610877	618550	271842	306955	256204	289781	15638	17174	314473	26.7	0.3	3.7	25.1	99.9	162	815	48680	54895	56702	4.9	252288	13.1	14	19.9	8.3	3.4	75	8.29	1951260	1030000	757000	51300	1147	69030	1608	97476	FL COUNTIESCOV112020	527.864	387.954	0.824083	49.9554	1326148909	Completed	1
Broward	011	1951260	1748066	943763	992115	610877	618550	271842	306955	256204	289781	15638	17174	314473	26.7	0.3	3.7	25.1	99.9	162	815	48680	54895	56702	4.9	252288	13.1	14	19.9	8.3	3.4	16	8.29	1951260	1030000	757000	51300	1147	69030	1608	97476	FL COUNTIESCOV112020	527.864	387.954	0.824083	49.9554	1336128438	Completed	1
Broward	011	1951260	1748066	943763	992115	610877	618550	271842	306955	256204	289781	15638	17174	314473	26.7	0.3	3.7	25.1	99.9	162	815	48680	54895	56702	4.9	252288	13.1	14	19.9	8.3	3.4	541	8.29	1951260	1030000	757000	51300	1147	69030	1608	97476	FL COUNTIESCOV112020	527.864	387.954	0.824083	49.9554	1336131580	Completed	1
Broward	011	1951260	1748066	943763	992115	610877	618550	271842	306955	256204	289781	15638	17174	314473	26.7	0.3	3.7	25.1	99.9	162	815	48680	54895	56702	4.9	252288	13.1	14	19.9	8.3	3.4	66	8.29	1951260	1030000	757000	51300	1147	69030	1608	97476	FL COUNTIESCOV112020	527.864	387.954	0.824083	49.9554	1336183250	Completed	1
Broward	011	1951260	1748066	943763	992115	610877	618550	271842	306955	256204	289781	15638	17174	314473	26.7	0.3	3.7	25.1	99.9	162	815	48680	54895	56702	4.9	252288	13.1	14	19.9	8.3	3.4	31	8.29	1951260	1030000	757000	51300	1147	69030	1608	97476	FL COUNTIESCOV112020	527.864	387.954	0.824083	49.9554	1336244698	Completed	1
Broward	011	1951260	1748066	943763	992115	610877	618550	271842	306955	256204	289781	15638	17174	314473	26.7	0.3	3.7	25.1	99.9	162	815	48680	54895	56702	4.9	252288	13.1	14	19.9	8.3	3.4	541	8.29	1951260	1030000	757000	51300	1147	69030	1608	97476	FL COUNTIESCOV112020	527.864	387.954	0.824083	49.9554	1336319490	Completed	1
Broward	011	1951260	1748066	943763	992115	610877	618550	271842	306955	256204	289781	15638	17174	314473	26.7	0.3	3.7	25.1	99.9	162	815	48680	54895	56702	4.9	252288	13.1	14	19.9	8.3	3.4	541	8.29	1951260	1030000	757000	51300	1147	69030	1608	97476	FL COUNTIESCOV112020	527.864	387.954	0.824083	49.9554	1336380245	Completed	1
Broward	011	1951260	1748066	943763	992115	610877	618550	271842	306955	256204	289781	15638	17174	314473	26.7	0.3	3.7	25.1	99.9	162	815	48680	54895	56702	4.9	252288	13.1	14	19.9	8.3	3.4	75	8.29	1951260	1030000	757000	51300	1147	69030	1608	97476	FL COUNTIESCOV112020	527.864	387.954	0.824083	49.9554	1336438399	Completed	1
Broward	011	1951260	1748066	943763	992115	610877	618550	271842	306955	256204	289781	15638	17174	314473	26.7	0.3	3.7	25.1	99.9	162	815	48680	54895	56702	4.9	252288	13.1	14	19.9	8.3	3.4	15	8.29	1951260	1030000	757000	51300	1147	69030	1608	97476	FL COUNTIESCOV112020	527.864	387.954	0.824083	49.9554	1346205812	Completed	1
Broward	011	1951260	1748066	943763	992115	610877	618550	271842	306955	256204	289781	15638	17174	314473	26.7	0.3	3.7	25.1	99.9	162	815	48680	54895	56702	4.9	252288	13.1	14	19.9	8.3	3.4	48	8.29	1951260	1030000	757000	51300	1147	69030	1608	97476	FL COUNTIESCOV112020	527.864	387.954	0.824083	49.9554	1346214160	Completed	1
Broward	011	1951260	1748066	943763	992115	610877	618550	271842	306955	256204	289781	15638	17174	314473	26.7	0.3	3.7	25.1	99.9	162	815	48680	54895	56702	4.9	252288	13.1	14	19.9	8.3	3.4	41	8.29	1951260	1030000	757000	51300	1147	69030	1608	97476	FL COUNTIESCOV112020	527.864	387.954	0.824083	49.9554	1346223658	Completed	1
Broward	011	1951260	1748066	943763	992115	610877	618550	271842	306955	256204	289781	15638	17174	314473	26.7	0.3	3.7	25.1	99.9	162	815	48680	54895	56702	4.9	252288	13.1	14	19.9	8.3	3.4	66	8.29	1951260	1030000	757000	51300	1147	69030	1608	97476	FL COUNTIESCOV112020	527.864	387.954	0.824083	49.9554	1346231420	Completed	1
Broward	011	1951260	1748066	943763	992115	610877	618550	271842	306955	256204	289781	15638	17174	314473	26.7	0.3	3.7	25.1	99.9	162	815	48680	54895	56702	4.9	252288	13.1	14	19.9	8.3	3.4	75	8.29	1951260	1030000	757000	51300	1147	69030	1608	97476	FL COUNTIESCOV112020	527.864	387.954	0.824083	49.9554	1346237195	Completed	1
Broward	011	1951260	1748066	943763	992115	610877	618550	271842	306955	256204	289781	15638	17174	314473	26.7	0.3	3.7	25.1	99.9	162	815	48680	54895	56702	4.9	252288	13.1	14	19.9	8.3	3.4	31	8.29	1951260	1030000	757000	51300	1147	69030	1608	97476	FL COUNTIESCOV112020	527.864	387.954	0.824083	49.9554	1346352374	Completed	1
Broward	011	1951260	1748066	943763	992115	610877	618550	271842	306955	256204	289781	15638	17174	314473	26.7	0.3	3.7	25.1	99.9	162	815	48680	54895	56702	4.9	252288	13.1	14	19.9	8.3	3.4		8.29	1951260	1030000	757000	51300	1147	69030	1608	97476	FL COUNTIESCOV112020	527.864	387.954	0.824083	49.9554	1346502705	Completed	1
Broward	011	1951260	1748066	943763	992115	610877	618550	271842	306955	256204	289781	15638	17174	314473	26.7	0.3	3.7	25.1	99.9	162	815	48680	54895	56702	4.9	252288	13.1	14	19.9	8.3	3.4	541	8.29	1951260	1030000	757000	51300	1147	69030	1608	97476	FL COUNTIESCOV112020	527.864	387.954	0.824083	49.9554	1346550589	Completed	1
Broward	011	1951260	1748066	943763	992115	610877	618550	271842	306955	256204	289781	15638	17174	314473	26.7	0.3	3.7	25.1	99.9	162	815	48680	54895	56702	4.9	252288	13.1	14	19.9	8.3	3.4	16	8.29	1951260	1030000	757000	51300	1147	69030	1608	97476	FL COUNTIESCOV112020	527.864	387.954	0.824083	49.9554	1356330088	Completed	1
Broward	011	1951260	1748066	943763	992115	610877	618550	271842	306955	256204	289781	15638	17174	314473	26.7	0.3	3.7	25.1	99.9	162	815	48680	54895	56702	4.9	252288	13.1	14	19.9	8.3	3.4	66	8.29	1951260	1030000	757000	51300	1147	69030	1608	97476	FL COUNTIESCOV112020	527.864	387.954	0.824083	49.9554	1356334171	Completed	1
Broward	011	1951260	1748066	943763	992115	610877	618550	271842	306955	256204	289781	15638	17174	314473	26.7	0.3	3.7	25.1	99.9	162	815	48680	54895	56702	4.9	252288	13.1	14	19.9	8.3	3.4	31	8.29	1951260	1030000	757000	51300	1147	69030	1608	97476	FL COUNTIESCOV112020	527.864	387.954	0.824083	49.9554	1356344493	Completed	1
Broward	011	1951260	1748066	943763	992115	610877	618550	271842	306955	256204	289781	15638	17174	314473	26.7	0.3	3.7	25.1	99.9	162	815	48680	54895	56702	4.9	252288	13.1	14	19.9	8.3	3.4	541	8.29	1951260	1030000	757000	51300	1147	69030	1608	97476	FL COUNTIESCOV112020	527.864	387.954	0.824083	49.9554	1356351167	Completed	1
Broward	011	1951260	1748066	943763	992115	610877	618550	271842	306955	256204	289781	15638	17174	314473	26.7	0.3	3.7	25.1	99.9	162	815	48680	54895	56702	4.9	252288	13.1	14	19.9	8.3	3.4	15	8.29	1951260	1030000	757000	51300	1147	69030	1608	97476	FL COUNTIESCOV112020	527.864	387.954	0.824083	49.9554	1356455612	Completed	1
Broward	011	1951260	1748066	943763	992115	610877	618550	271842	306955	256204	289781	15638	17174	314473	26.7	0.3	3.7	25.1	99.9	162	815	48680	54895	56702	4.9	252288	13.1	14	19.9	8.3	3.4	79	8.29	1951260	1030000	757000	51300	1147	69030	1608	97476	FL COUNTIESCOV112020	527.864	387.954	0.824083	49.9554	1356781108	Completed	1
Broward	011	1951260	1748066	943763	992115	610877	618550	271842	306955	256204	289781	15638	17174	314473	26.7	0.3	3.7	25.1	99.9	162	815	48680	54895	56702	4.9	252288	13.1	14	19.9	8.3	3.4	49	8.29	1951260	1030000	757000	51300	1147	69030	1608	97476	FL COUNTIESCOV112020	527.864	387.954	0.824083	49.9554	1356787832	Completed	1
Broward	011	1951260	1748066	943763	992115	610877	618550	271842	306955	256204	289781	15638	17174	314473	26.7	0.3	3.7	25.1	99.9	162	815	48680	54895	56702	4.9	252288	13.1	14	19.9	8.3	3.4	66	8.29	1951260	1030000	757000	51300	1147	69030	1608	97476	FL COUNTIESCOV112020	527.864	387.954	0.824083	49.9554	1366407868	Completed	1
Broward	011	1951260	1748066	943763	992115	610877	618550	271842	306955	256204	289781	15638	17174	314473	26.7	0.3	3.7	25.1	99.9	162	815	48680	54895	56702	4.9	252288	13.1	14	19.9	8.3	3.4	79	8.29	1951260	1030000	757000	51300	1147	69030	1608	97476	FL COUNTIESCOV112020	527.864	387.954	0.824083	49.9554	1366431181	Completed	1
Broward	011	1951260	1748066	943763	992115	610877	618550	271842	306955	256204	289781	15638	17174	314473	26.7	0.3	3.7	25.1	99.9	162	815	48680	54895	56702	4.9	252288	13.1	14	19.9	8.3	3.4	541	8.29	1951260	1030000	757000	51300	1147	69030	1608	97476	FL COUNTIESCOV112020	527.864	387.954	0.824083	49.9554	1366538027	Completed	1
Broward	011	1951260	1748066	943763	992115	610877	618550	271842	306955	256204	289781	15638	17174	314473	26.7	0.3	3.7	25.1	99.9	162	815	48680	54895	56702	4.9	252288	13.1	14	19.9	8.3	3.4	41	8.29	1951260	1030000	757000	51300	1147	69030	1608	97476	FL COUNTIESCOV112020	527.864	387.954	0.824083	49.9554	1366607236	Completed	1
Broward	011	1951260	1748066	943763	992115	610877	618550	271842	306955	256204	289781	15638	17174	314473	26.7	0.3	3.7	25.1	99.9	162	815	48680	54895	56702	4.9	252288	13.1	14	19.9	8.3	3.4	48	8.29	1951260	1030000	757000	51300	1147	69030	1608	97476	FL COUNTIESCOV112020	527.864	387.954	0.824083	49.9554	1366681892	Completed	1
Broward	011	1951260	1748066	943763	992115	610877	618550	271842	306955	256204	289781	15638	17174	314473	26.7	0.3	3.7	25.1	99.9	162	815	48680	54895	56702	4.9	252288	13.1	14	19.9	8.3	3.4	11	8.29	1951260	1030000	757000	51300	1147	69030	1608	97476	FL COUNTIESCOV112020	527.864	387.954	0.824083	49.9554	1366761389	Completed	1
Broward	011	1951260	1748066	943763	992115	610877	618550	271842	306955	256204	289781	15638	17174	314473	26.7	0.3	3.7	25.1	99.9	162	815	48680	54895	56702	4.9	252288	13.1	14	19.9	8.3	3.4	14	8.29	1951260	1030000	757000	51300	1147	69030	1608	97476	FL COUNTIESCOV112020	527.864	387.954	0.824083	49.9554	1366788309	Completed	1
Broward	011	1951260	1748066	943763	992115	610877	618550	271842	306955	256204	289781	15638	17174	314473	26.7	0.3	3.7	25.1	99.9	162	815	48680	54895	56702	4.9	252288	13.1	14	19.9	8.3	3.4	53	8.29	1951260	1030000	757000	51300	1147	69030	1608	97476	FL COUNTIESCOV112020	527.864	387.954	0.824083	49.9554	1376530196	Completed	1
Broward	011	1951260	1748066	943763	992115	610877	618550	271842	306955	256204	289781	15638	17174	314473	26.7	0.3	3.7	25.1	99.9	162	815	48680	54895	56702	4.9	252288	13.1	14	19.9	8.3	3.4	30	8.29	1951260	1030000	757000	51300	1147	69030	1608	97476	FL COUNTIESCOV112020	527.864	387.954	0.824083	49.9554	1376531566	Completed	1
Broward	011	1951260	1748066	943763	992115	610877	618550	271842	306955	256204	289781	15638	17174	314473	26.7	0.3	3.7	25.1	99.9	162	815	48680	54895	56702	4.9	252288	13.1	14	19.9	8.3	3.4		8.29	1951260	1030000	757000	51300	1147	69030	1608	97476	FL COUNTIESCOV112020	527.864	387.954	0.824083	49.9554	1376532580	Completed	1
Broward	011	1951260	1748066	943763	992115	610877	618550	271842	306955	256204	289781	15638	17174	314473	26.7	0.3	3.7	25.1	99.9	162	815	48680	54895	56702	4.9	252288	13.1	14	19.9	8.3	3.4	25	8.29	1951260	1030000	757000	51300	1147	69030	1608	97476	FL COUNTIESCOV112020	527.864	387.954	0.824083	49.9554	1376532846	Completed	1
Broward	011	1951260	1748066	943763	992115	610877	618550	271842	306955	256204	289781	15638	17174	314473	26.7	0.3	3.7	25.1	99.9	162	815	48680	54895	56702	4.9	252288	13.1	14	19.9	8.3	3.4	43	8.29	1951260	1030000	757000	51300	1147	69030	1608	97476	FL COUNTIESCOV112020	527.864	387.954	0.824083	49.9554	1376541326	Completed	1
Broward	011	1951260	1748066	943763	992115	610877	618550	271842	306955	256204	289781	15638	17174	314473	26.7	0.3	3.7	25.1	99.9	162	815	48680	54895	56702	4.9	252288	13.1	14	19.9	8.3	3.4	30	8.29	1951260	1030000	757000	51300	1147	69030	1608	97476	FL COUNTIESCOV112020	527.864	387.954	0.824083	49.9554	1376613430	Completed	1
Broward	011	1951260	1748066	943763	992115	610877	618550	271842	306955	256204	289781	15638	17174	314473	26.7	0.3	3.7	25.1	99.9	162	815	48680	54895	56702	4.9	252288	13.1	14	19.9	8.3	3.4	79	8.29	1951260	1030000	757000	51300	1147	69030	1608	97476	FL COUNTIESCOV112020	527.864	387.954	0.824083	49.9554	1376615179	Completed	1
Broward	011	1951260	1748066	943763	992115	610877	618550	271842	306955	256204	289781	15638	17174	314473	26.7	0.3	3.7	25.1	99.9	162	815	48680	54895	56702	4.9	252288	13.1	14	19.9	8.3	3.4	40	8.29	1951260	1030000	757000	51300	1147	69030	1608	97476	FL COUNTIESCOV112020	527.864	387.954	0.824083	49.9554	1376658757	Completed	1
Broward	011	1951260	1748066	943763	992115	610877	618550	271842	306955	256204	289781	15638	17174	314473	26.7	0.3	3.7	25.1	99.9	162	815	48680	54895	56702	4.9	252288	13.1	14	19.9	8.3	3.4	541	8.29	1951260	1030000	757000	51300	1147	69030	1608	97476	FL COUNTIESCOV112020	527.864	387.954	0.824083	49.9554	1386624443	Completed	1
Broward	011	1951260	1748066	943763	992115	610877	618550	271842	306955	256204	289781	15638	17174	314473	26.7	0.3	3.7	25.1	99.9	162	815	48680	54895	56702	4.9	252288	13.1	14	19.9	8.3	3.4	541	8.29	1951260	1030000	757000	51300	1147	69030	1608	97476	FL COUNTIESCOV112020	527.864	387.954	0.824083	49.9554	1386632990	Completed	1
Broward	011	1951260	1748066	943763	992115	610877	618550	271842	306955	256204	289781	15638	17174	314473	26.7	0.3	3.7	25.1	99.9	162	815	48680	54895	56702	4.9	252288	13.1	14	19.9	8.3	3.4	541	8.29	1951260	1030000	757000	51300	1147	69030	1608	97476	FL COUNTIESCOV112020	527.864	387.954	0.824083	49.9554	1386672426	Completed	1
Broward	011	1951260	1748066	943763	992115	610877	618550	271842	306955	256204	289781	15638	17174	314473	26.7	0.3	3.7	25.1	99.9	162	815	48680	54895	56702	4.9	252288	13.1	14	19.9	8.3	3.4	75	8.29	1951260	1030000	757000	51300	1147	69030	1608	97476	FL COUNTIESCOV112020	527.864	387.954	0.824083	49.9554	1386750982	Completed	1
Broward	011	1951260	1748066	943763	992115	610877	618550	271842	306955	256204	289781	15638	17174	314473	26.7	0.3	3.7	25.1	99.9	162	815	48680	54895	56702	4.9	252288	13.1	14	19.9	8.3	3.4	75	8.29	1951260	1030000	757000	51300	1147	69030	1608	97476	FL COUNTIESCOV112020	527.864	387.954	0.824083	49.9554	1386811255	Completed	1
Broward	011	1951260	1748066	943763	992115	610877	618550	271842	306955	256204	289781	15638	17174	314473	26.7	0.3	3.7	25.1	99.9	162	815	48680	54895	56702	4.9	252288	13.1	14	19.9	8.3	3.4	541	8.29	1951260	1030000	757000	51300	1147	69030	1608	97476	FL COUNTIESCOV112020	527.864	387.954	0.824083	49.9554	1386816874	Completed	1
Broward	011	1951260	1748066	943763	992115	610877	618550	271842	306955	256204	289781	15638	17174	314473	26.7	0.3	3.7	25.1	99.9	162	815	48680	54895	56702	4.9	252288	13.1	14	19.9	8.3	3.4	16	8.29	1951260	1030000	757000	51300	1147	69030	1608	97476	FL COUNTIESCOV112020	527.864	387.954	0.824083	49.9554	1396701934	Completed	1
Broward	011	1951260	1748066	943763	992115	610877	618550	271842	306955	256204	289781	15638	17174	314473	26.7	0.3	3.7	25.1	99.9	162	815	48680	54895	56702	4.9	252288	13.1	14	19.9	8.3	3.4	541	8.29	1951260	1030000	757000	51300	1147	69030	1608	97476	FL COUNTIESCOV112020	527.864	387.954	0.824083	49.9554	1396725461	Completed	1
Broward	011	1951260	1748066	943763	992115	610877	618550	271842	306955	256204	289781	15638	17174	314473	26.7	0.3	3.7	25.1	99.9	162	815	48680	54895	56702	4.9	252288	13.1	14	19.9	8.3	3.4	75	8.29	1951260	1030000	757000	51300	1147	69030	1608	97476	FL COUNTIESCOV112020	527.864	387.954	0.824083	49.9554	1396762019	Completed	1
Broward	011	1951260	1748066	943763	992115	610877	618550	271842	306955	256204	289781	15638	17174	314473	26.7	0.3	3.7	25.1	99.9	162	815	48680	54895	56702	4.9	252288	13.1	14	19.9	8.3	3.4	16	8.29	1951260	1030000	757000	51300	1147	69030	1608	97476	FL COUNTIESCOV112020	527.864	387.954	0.824083	49.9554	1396784237	Completed	1
Broward	011	1951260	1748066	943763	992115	610877	618550	271842	306955	256204	289781	15638	17174	314473	26.7	0.3	3.7	25.1	99.9	162	815	48680	54895	56702	4.9	252288	13.1	14	19.9	8.3	3.4	53	8.29	1951260	1030000	757000	51300	1147	69030	1608	97476	FL COUNTIESCOV112020	527.864	387.954	0.824083	49.9554	1407260375	Completed	1
Broward	011	1951260	1748066	943763	992115	610877	618550	271842	306955	256204	289781	15638	17174	314473	26.7	0.3	3.7	25.1	99.9	162	815	48680	54895	56702	4.9	252288	13.1	14	19.9	8.3	3.4	16	8.29	1951260	1030000	757000	51300	1147	69030	1608	97476	FL COUNTIESCOV112020	527.864	387.954	0.824083	49.9554	1407292220	Completed	1
Broward	011	1951260	1748066	943763	992115	610877	618550	271842	306955	256204	289781	15638	17174	314473	26.7	0.3	3.7	25.1	99.9	162	815	48680	54895	56702	4.9	252288	13.1	14	19.9	8.3	3.4	41	8.29	1951260	1030000	757000	51300	1147	69030	1608	97476	FL COUNTIESCOV112020	527.864	387.954	0.824083	49.9554	1407292824	Completed	1
Broward	011	1951260	1748066	943763	992115	610877	618550	271842	306955	256204	289781	15638	17174	314473	26.7	0.3	3.7	25.1	99.9	162	815	48680	54895	56702	4.9	252288	13.1	14	19.9	8.3	3.4	48	8.29	1951260	1030000	757000	51300	1147	69030	1608	97476	FL COUNTIESCOV112020	527.864	387.954	0.824083	49.9554	1407820582	Completed	1
Broward	011	1951260	1748066	943763	992115	610877	618550	271842	306955	256204	289781	15638	17174	314473	26.7	0.3	3.7	25.1	99.9	162	815	48680	54895	56702	4.9	252288	13.1	14	19.9	8.3	3.4	48	8.29	1951260	1030000	757000	51300	1147	69030	1608	97476	FL COUNTIESCOV112020	527.864	387.954	0.824083	49.9554	1407832793	Completed	1
Broward	011	1951260	1748066	943763	992115	610877	618550	271842	306955	256204	289781	15638	17174	314473	26.7	0.3	3.7	25.1	99.9	162	815	48680	54895	56702	4.9	252288	13.1	14	19.9	8.3	3.4	541	8.29	1951260	1030000	757000	51300	1147	69030	1608	97476	FL COUNTIESCOV112020	527.864	387.954	0.824083	49.9554	1407848682	Completed	1
Broward	011	1951260	1748066	943763	992115	610877	618550	271842	306955	256204	289781	15638	17174	314473	26.7	0.3	3.7	25.1	99.9	162	815	48680	54895	56702	4.9	252288	13.1	14	19.9	8.3	3.4	16	8.29	1951260	1030000	757000	51300	1147	69030	1608	97476	FL COUNTIESCOV112020	527.864	387.954	0.824083	49.9554	1407934110	Completed	1
Broward	011	1951260	1748066	943763	992115	610877	618550	271842	306955	256204	289781	15638	17174	314473	26.7	0.3	3.7	25.1	99.9	162	815	48680	54895	56702	4.9	252288	13.1	14	19.9	8.3	3.4		8.29	1951260	1030000	757000	51300	1147	69030	1608	97476	FL COUNTIESCOV112020	527.864	387.954	0.824083	49.9554	1417037706	Completed	1
Broward	011	1951260	1748066	943763	992115	610877	618550	271842	306955	256204	289781	15638	17174	314473	26.7	0.3	3.7	25.1	99.9	162	815	48680	54895	56702	4.9	252288	13.1	14	19.9	8.3	3.4	42	8.29	1951260	1030000	757000	51300	1147	69030	1608	97476	FL COUNTIESCOV112020	527.864	387.954	0.824083	49.9554	1417135633	Completed	1
Broward	011	1951260	1748066	943763	992115	610877	618550	271842	306955	256204	289781	15638	17174	314473	26.7	0.3	3.7	25.1	99.9	162	815	48680	54895	56702	4.9	252288	13.1	14	19.9	8.3	3.4	541	8.29	1951260	1030000	757000	51300	1147	69030	1608	97476	FL COUNTIESCOV112020	527.864	387.954	0.824083	49.9554	1417167057	Completed	1
Broward	011	1951260	1748066	943763	992115	610877	618550	271842	306955	256204	289781	15638	17174	314473	26.7	0.3	3.7	25.1	99.9	162	815	48680	54895	56702	4.9	252288	13.1	14	19.9	8.3	3.4		8.29	1951260	1030000	757000	51300	1147	69030	1608	97476	FL COUNTIESCOV112020	527.864	387.954	0.824083	49.9554	1417286550	Completed	1
Broward	011	1951260	1748066	943763	992115	610877	618550	271842	306955	256204	289781	15638	17174	314473	26.7	0.3	3.7	25.1	99.9	162	815	48680	54895	56702	4.9	252288	13.1	14	19.9	8.3	3.4	79	8.29	1951260	1030000	757000	51300	1147	69030	1608	97476	FL COUNTIESCOV112020	527.864	387.954	0.824083	49.9554	1417954496	Completed	1
Broward	011	1951260	1748066	943763	992115	610877	618550	271842	306955	256204	289781	15638	17174	314473	26.7	0.3	3.7	25.1	99.9	162	815	48680	54895	56702	4.9	252288	13.1	14	19.9	8.3	3.4	75	8.29	1951260	1030000	757000	51300	1147	69030	1608	97476	FL COUNTIESCOV112020	527.864	387.954	0.824083	49.9554	1417985888	Completed	1
Broward	011	1951260	1748066	943763	992115	610877	618550	271842	306955	256204	289781	15638	17174	314473	26.7	0.3	3.7	25.1	99.9	162	815	48680	54895	56702	4.9	252288	13.1	14	19.9	8.3	3.4	541	8.29	1951260	1030000	757000	51300	1147	69030	1608	97476	FL COUNTIESCOV112020	527.864	387.954	0.824083	49.9554	1427045293	Completed	1
Broward	011	1951260	1748066	943763	992115	610877	618550	271842	306955	256204	289781	15638	17174	314473	26.7	0.3	3.7	25.1	99.9	162	815	48680	54895	56702	4.9	252288	13.1	14	19.9	8.3	3.4	66	8.29	1951260	1030000	757000	51300	1147	69030	1608	97476	FL COUNTIESCOV112020	527.864	387.954	0.824083	49.9554	1427206507	Completed	1
Broward	011	1951260	1748066	943763	992115	610877	618550	271842	306955	256204	289781	15638	17174	314473	26.7	0.3	3.7	25.1	99.9	162	815	48680	54895	56702	4.9	252288	13.1	14	19.9	8.3	3.4	31	8.29	1951260	1030000	757000	51300	1147	69030	1608	97476	FL COUNTIESCOV112020	527.864	387.954	0.824083	49.9554	1437205796	Completed	1
Broward	011	1951260	1748066	943763	992115	610877	618550	271842	306955	256204	289781	15638	17174	314473	26.7	0.3	3.7	25.1	99.9	162	815	48680	54895	56702	4.9	252288	13.1	14	19.9	8.3	3.4	53	8.29	1951260	1030000	757000	51300	1147	69030	1608	97476	FL COUNTIESCOV112020	527.864	387.954	0.824083	49.9554	1437269594	Completed	1
Broward	011	1951260	1748066	943763	992115	610877	618550	271842	306955	256204	289781	15638	17174	314473	26.7	0.3	3.7	25.1	99.9	162	815	48680	54895	56702	4.9	252288	13.1	14	19.9	8.3	3.4	541	8.29	1951260	1030000	757000	51300	1147	69030	1608	97476	FL COUNTIESCOV112020	527.864	387.954	0.824083	49.9554	1437360906	Completed	1
Broward	011	1951260	1748066	943763	992115	610877	618550	271842	306955	256204	289781	15638	17174	314473	26.7	0.3	3.7	25.1	99.9	162	815	48680	54895	56702	4.9	252288	13.1	14	19.9	8.3	3.4	43	8.29	1951260	1030000	757000	51300	1147	69030	1608	97476	FL COUNTIESCOV112020	527.864	387.954	0.824083	49.9554	1447315171	Completed	1
Broward	011	1951260	1748066	943763	992115	610877	618550	271842	306955	256204	289781	15638	17174	314473	26.7	0.3	3.7	25.1	99.9	162	815	48680	54895	56702	4.9	252288	13.1	14	19.9	8.3	3.4	66	8.29	1951260	1030000	757000	51300	1147	69030	1608	97476	FL COUNTIESCOV112020	527.864	387.954	0.824083	49.9554	1447492913	Completed	1
Broward	011	1951260	1748066	943763	992115	610877	618550	271842	306955	256204	289781	15638	17174	314473	26.7	0.3	3.7	25.1	99.9	162	815	48680	54895	56702	4.9	252288	13.1	14	19.9	8.3	3.4	43	8.29	1951260	1030000	757000	51300	1147	69030	1608	97476	FL COUNTIESCOV112020	527.864	387.954	0.824083	49.9554	1447554886	Completed	1
Broward	011	1951260	1748066	943763	992115	610877	618550	271842	306955	256204	289781	15638	17174	314473	26.7	0.3	3.7	25.1	99.9	162	815	48680	54895	56702	4.9	252288	13.1	14	19.9	8.3	3.4	43	8.29	1951260	1030000	757000	51300	1147	69030	1608	97476	FL COUNTIESCOV112020	527.864	387.954	0.824083	49.9554	1447570189	Completed	1
Broward	011	1951260	1748066	943763	992115	610877	618550	271842	306955	256204	289781	15638	17174	314473	26.7	0.3	3.7	25.1	99.9	162	815	48680	54895	56702	4.9	252288	13.1	14	19.9	8.3	3.4	43	8.29	1951260	1030000	757000	51300	1147	69030	1608	97476	FL COUNTIESCOV112020	527.864	387.954	0.824083	49.9554	1447604442	Completed	1
Broward	011	1951260	1748066	943763	992115	610877	618550	271842	306955	256204	289781	15638	17174	314473	26.7	0.3	3.7	25.1	99.9	162	815	48680	54895	56702	4.9	252288	13.1	14	19.9	8.3	3.4	75	8.29	1951260	1030000	757000	51300	1147	69030	1608	97476	FL COUNTIESCOV112020	527.864	387.954	0.824083	49.9554	1457315368	Completed	1
Broward	011	1951260	1748066	943763	992115	610877	618550	271842	306955	256204	289781	15638	17174	314473	26.7	0.3	3.7	25.1	99.9	162	815	48680	54895	56702	4.9	252288	13.1	14	19.9	8.3	3.4	75	8.29	1951260	1030000	757000	51300	1147	69030	1608	97476	FL COUNTIESCOV112020	527.864	387.954	0.824083	49.9554	1457353948	Completed	1
Broward	011	1951260	1748066	943763	992115	610877	618550	271842	306955	256204	289781	15638	17174	314473	26.7	0.3	3.7	25.1	99.9	162	815	48680	54895	56702	4.9	252288	13.1	14	19.9	8.3	3.4	75	8.29	1951260	1030000	757000	51300	1147	69030	1608	97476	FL COUNTIESCOV112020	527.864	387.954	0.824083	49.9554	1457592479	Completed	1
Broward	011	1951260	1748066	943763	992115	610877	618550	271842	306955	256204	289781	15638	17174	314473	26.7	0.3	3.7	25.1	99.9	162	815	48680	54895	56702	4.9	252288	13.1	14	19.9	8.3	3.4	42	8.29	1951260	1030000	757000	51300	1147	69030	1608	97476	FL COUNTIESCOV112020	527.864	387.954	0.824083	49.9554	1457788390	Completed	1
Broward	011	1951260	1748066	943763	992115	610877	618550	271842	306955	256204	289781	15638	17174	314473	26.7	0.3	3.7	25.1	99.9	162	815	48680	54895	56702	4.9	252288	13.1	14	19.9	8.3	3.4		8.29	1951260	1030000	757000	51300	1147	69030	1608	97476	FL COUNTIESCOV112020	527.864	387.954	0.824083	49.9554	1467447888	Completed	1
Broward	011	1951260	1748066	943763	992115	610877	618550	271842	306955	256204	289781	15638	17174	314473	26.7	0.3	3.7	25.1	99.9	162	815	48680	54895	56702	4.9	252288	13.1	14	19.9	8.3	3.4	48	8.29	1951260	1030000	757000	51300	1147	69030	1608	97476	FL COUNTIESCOV112020	527.864	387.954	0.824083	49.9554	1467450874	Completed	1
Broward	011	1951260	1748066	943763	992115	610877	618550	271842	306955	256204	289781	15638	17174	314473	26.7	0.3	3.7	25.1	99.9	162	815	48680	54895	56702	4.9	252288	13.1	14	19.9	8.3	3.4	541	8.29	1951260	1030000	757000	51300	1147	69030	1608	97476	FL COUNTIESCOV112020	527.864	387.954	0.824083	49.9554	1467541557	Completed	1
Broward	011	1951260	1748066	943763	992115	610877	618550	271842	306955	256204	289781	15638	17174	314473	26.7	0.3	3.7	25.1	99.9	162	815	48680	54895	56702	4.9	252288	13.1	14	19.9	8.3	3.4	11	8.29	1951260	1030000	757000	51300	1147	69030	1608	97476	FL COUNTIESCOV112020	527.864	387.954	0.824083	49.9554	1467573287	Completed	1
Broward	011	1951260	1748066	943763	992115	610877	618550	271842	306955	256204	289781	15638	17174	314473	26.7	0.3	3.7	25.1	99.9	162	815	48680	54895	56702	4.9	252288	13.1	14	19.9	8.3	3.4	13	8.29	1951260	1030000	757000	51300	1147	69030	1608	97476	FL COUNTIESCOV112020	527.864	387.954	0.824083	49.9554	1467635482	Completed	1
Broward	011	1951260	1748066	943763	992115	610877	618550	271842	306955	256204	289781	15638	17174	314473	26.7	0.3	3.7	25.1	99.9	162	815	48680	54895	56702	4.9	252288	13.1	14	19.9	8.3	3.4	79	8.29	1951260	1030000	757000	51300	1147	69030	1608	97476	FL COUNTIESCOV112020	527.864	387.954	0.824083	49.9554	1467764613	Completed	1
Broward	011	1951260	1748066	943763	992115	610877	618550	271842	306955	256204	289781	15638	17174	314473	26.7	0.3	3.7	25.1	99.9	162	815	48680	54895	56702	4.9	252288	13.1	14	19.9	8.3	3.4	541	8.29	1951260	1030000	757000	51300	1147	69030	1608	97476	FL COUNTIESCOV112020	527.864	387.954	0.824083	49.9554	1477511301	Completed	1
Broward	011	1951260	1748066	943763	992115	610877	618550	271842	306955	256204	289781	15638	17174	314473	26.7	0.3	3.7	25.1	99.9	162	815	48680	54895	56702	4.9	252288	13.1	14	19.9	8.3	3.4	79	8.29	1951260	1030000	757000	51300	1147	69030	1608	97476	FL COUNTIESCOV112020	527.864	387.954	0.824083	49.9554	1477511491	Completed	1
Broward	011	1951260	1748066	943763	992115	610877	618550	271842	306955	256204	289781	15638	17174	314473	26.7	0.3	3.7	25.1	99.9	162	815	48680	54895	56702	4.9	252288	13.1	14	19.9	8.3	3.4		8.29	1951260	1030000	757000	51300	1147	69030	1608	97476	FL COUNTIESCOV112020	527.864	387.954	0.824083	49.9554	1477549848	Completed	1
Broward	011	1951260	1748066	943763	992115	610877	618550	271842	306955	256204	289781	15638	17174	314473	26.7	0.3	3.7	25.1	99.9	162	815	48680	54895	56702	4.9	252288	13.1	14	19.9	8.3	3.4	541	8.29	1951260	1030000	757000	51300	1147	69030	1608	97476	FL COUNTIESCOV112020	527.864	387.954	0.824083	49.9554	1477644888	Completed	1
Broward	011	1951260	1748066	943763	992115	610877	618550	271842	306955	256204	289781	15638	17174	314473	26.7	0.3	3.7	25.1	99.9	162	815	48680	54895	56702	4.9	252288	13.1	14	19.9	8.3	3.4		8.29	1951260	1030000	757000	51300	1147	69030	1608	97476	FL COUNTIESCOV112020	527.864	387.954	0.824083	49.9554	1477645661	Completed	1
Broward	011	1951260	1748066	943763	992115	610877	618550	271842	306955	256204	289781	15638	17174	314473	26.7	0.3	3.7	25.1	99.9	162	815	48680	54895	56702	4.9	252288	13.1	14	19.9	8.3	3.4	24	8.29	1951260	1030000	757000	51300	1147	69030	1608	97476	FL COUNTIESCOV112020	527.864	387.954	0.824083	49.9554	1477668440	Completed	1
Broward	011	1951260	1748066	943763	992115	610877	618550	271842	306955	256204	289781	15638	17174	314473	26.7	0.3	3.7	25.1	99.9	162	815	48680	54895	56702	4.9	252288	13.1	14	19.9	8.3	3.4	541	8.29	1951260	1030000	757000	51300	1147	69030	1608	97476	FL COUNTIESCOV112020	527.864	387.954	0.824083	49.9554	1477708907	Completed	1
Broward	011	1951260	1748066	943763	992115	610877	618550	271842	306955	256204	289781	15638	17174	314473	26.7	0.3	3.7	25.1	99.9	162	815	48680	54895	56702	4.9	252288	13.1	14	19.9	8.3	3.4	48	8.29	1951260	1030000	757000	51300	1147	69030	1608	97476	FL COUNTIESCOV112020	527.864	387.954	0.824083	49.9554	1477764207	Completed	1
Broward	011	1951260	1748066	943763	992115	610877	618550	271842	306955	256204	289781	15638	17174	314473	26.7	0.3	3.7	25.1	99.9	162	815	48680	54895	56702	4.9	252288	13.1	14	19.9	8.3	3.4	42	8.29	1951260	1030000	757000	51300	1147	69030	1608	97476	FL COUNTIESCOV112020	527.864	387.954	0.824083	49.9554	1477791630	Completed	1
Broward	011	1951260	1748066	943763	992115	610877	618550	271842	306955	256204	289781	15638	17174	314473	26.7	0.3	3.7	25.1	99.9	162	815	48680	54895	56702	4.9	252288	13.1	14	19.9	8.3	3.4	541	8.29	1951260	1030000	757000	51300	1147	69030	1608	97476	FL COUNTIESCOV112020	527.864	387.954	0.824083	49.9554	1477819746	Completed	1
Broward	011	1951260	1748066	943763	992115	610877	618550	271842	306955	256204	289781	15638	17174	314473	26.7	0.3	3.7	25.1	99.9	162	815	48680	54895	56702	4.9	252288	13.1	14	19.9	8.3	3.4	49	8.29	1951260	1030000	757000	51300	1147	69030	1608	97476	FL COUNTIESCOV112020	527.864	387.954	0.824083	49.9554	1487628574	Completed	1
Broward	011	1951260	1748066	943763	992115	610877	618550	271842	306955	256204	289781	15638	17174	314473	26.7	0.3	3.7	25.1	99.9	162	815	48680	54895	56702	4.9	252288	13.1	14	19.9	8.3	3.4	53	8.29	1951260	1030000	757000	51300	1147	69030	1608	97476	FL COUNTIESCOV112020	527.864	387.954	0.824083	49.9554	1487643219	Completed	1
Broward	011	1951260	1748066	943763	992115	610877	618550	271842	306955	256204	289781	15638	17174	314473	26.7	0.3	3.7	25.1	99.9	162	815	48680	54895	56702	4.9	252288	13.1	14	19.9	8.3	3.4	42	8.29	1951260	1030000	757000	51300	1147	69030	1608	97476	FL COUNTIESCOV112020	527.864	387.954	0.824083	49.9554	1487681979	Completed	1
Broward	011	1951260	1748066	943763	992115	610877	618550	271842	306955	256204	289781	15638	17174	314473	26.7	0.3	3.7	25.1	99.9	162	815	48680	54895	56702	4.9	252288	13.1	14	19.9	8.3	3.4	541	8.29	1951260	1030000	757000	51300	1147	69030	1608	97476	FL COUNTIESCOV112020	527.864	387.954	0.824083	49.9554	1487898045	Completed	1
Broward	011	1951260	1748066	943763	992115	610877	618550	271842	306955	256204	289781	15638	17174	314473	26.7	0.3	3.7	25.1	99.9	162	815	48680	54895	56702	4.9	252288	13.1	14	19.9	8.3	3.4	15	8.29	1951260	1030000	757000	51300	1147	69030	1608	97476	FL COUNTIESCOV112020	527.864	387.954	0.824083	49.9554	1497126221	Completed	1
Broward	011	1951260	1748066	943763	992115	610877	618550	271842	306955	256204	289781	15638	17174	314473	26.7	0.3	3.7	25.1	99.9	162	815	48680	54895	56702	4.9	252288	13.1	14	19.9	8.3	3.4	541	8.29	1951260	1030000	757000	51300	1147	69030	1608	97476	FL COUNTIESCOV112020	527.864	387.954	0.824083	49.9554	1497182729	Completed	1
Broward	011	1951260	1748066	943763	992115	610877	618550	271842	306955	256204	289781	15638	17174	314473	26.7	0.3	3.7	25.1	99.9	162	815	48680	54895	56702	4.9	252288	13.1	14	19.9	8.3	3.4	48	8.29	1951260	1030000	757000	51300	1147	69030	1608	97476	FL COUNTIESCOV112020	527.864	387.954	0.824083	49.9554	1497720171	Completed	1
Broward	011	1951260	1748066	943763	992115	610877	618550	271842	306955	256204	289781	15638	17174	314473	26.7	0.3	3.7	25.1	99.9	162	815	48680	54895	56702	4.9	252288	13.1	14	19.9	8.3	3.4	15	8.29	1951260	1030000	757000	51300	1147	69030	1608	97476	FL COUNTIESCOV112020	527.864	387.954	0.824083	49.9554	1497798540	Completed	1
Broward	011	1951260	1748066	943763	992115	610877	618550	271842	306955	256204	289781	15638	17174	314473	26.7	0.3	3.7	25.1	99.9	162	815	48680	54895	56702	4.9	252288	13.1	14	19.9	8.3	3.4		8.29	1951260	1030000	757000	51300	1147	69030	1608	97476	FL COUNTIESCOV112020	527.864	387.954	0.824083	49.9554	1497809024	Completed	1
Broward	011	1951260	1748066	943763	992115	610877	618550	271842	306955	256204	289781	15638	17174	314473	26.7	0.3	3.7	25.1	99.9	162	815	48680	54895	56702	4.9	252288	13.1	14	19.9	8.3	3.4	53	8.29	1951260	1030000	757000	51300	1147	69030	1608	97476	FL COUNTIESCOV112020	527.864	387.954	0.824083	49.9554	1497810949	Completed	1
Broward	011	1951260	1748066	943763	992115	610877	618550	271842	306955	256204	289781	15638	17174	314473	26.7	0.3	3.7	25.1	99.9	162	815	48680	54895	56702	4.9	252288	13.1	14	19.9	8.3	3.4	541	8.29	1951260	1030000	757000	51300	1147	69030	1608	97476	FL COUNTIESCOV112020	527.864	387.954	0.824083	49.9554	1497835409	Completed	1
Broward	011	1951260	1748066	943763	992115	610877	618550	271842	306955	256204	289781	15638	17174	314473	26.7	0.3	3.7	25.1	99.9	162	815	48680	54895	56702	4.9	252288	13.1	14	19.9	8.3	3.4	48	8.29	1951260	1030000	757000	51300	1147	69030	1608	97476	FL COUNTIESCOV112020	527.864	387.954	0.824083	49.9554	1508063041	Completed	1
Broward	011	1951260	1748066	943763	992115	610877	618550	271842	306955	256204	289781	15638	17174	314473	26.7	0.3	3.7	25.1	99.9	162	815	48680	54895	56702	4.9	252288	13.1	14	19.9	8.3	3.4	42	8.29	1951260	1030000	757000	51300	1147	69030	1608	97476	FL COUNTIESCOV112020	527.864	387.954	0.824083	49.9554	1508199381	Completed	1
Broward	011	1951260	1748066	943763	992115	610877	618550	271842	306955	256204	289781	15638	17174	314473	26.7	0.3	3.7	25.1	99.9	162	815	48680	54895	56702	4.9	252288	13.1	14	19.9	8.3	3.4	75	8.29	1951260	1030000	757000	51300	1147	69030	1608	97476	FL COUNTIESCOV112020	527.864	387.954	0.824083	49.9554	1508815531	Completed	1
Broward	011	1951260	1748066	943763	992115	610877	618550	271842	306955	256204	289781	15638	17174	314473	26.7	0.3	3.7	25.1	99.9	162	815	48680	54895	56702	4.9	252288	13.1	14	19.9	8.3	3.4	15	8.29	1951260	1030000	757000	51300	1147	69030	1608	97476	FL COUNTIESCOV112020	527.864	387.954	0.824083	49.9554	1508821620	Completed	1
Broward	011	1951260	1748066	943763	992115	610877	618550	271842	306955	256204	289781	15638	17174	314473	26.7	0.3	3.7	25.1	99.9	162	815	48680	54895	56702	4.9	252288	13.1	14	19.9	8.3	3.4	43	8.29	1951260	1030000	757000	51300	1147	69030	1608	97476	FL COUNTIESCOV112020	527.864	387.954	0.824083	49.9554	1508879123	Completed	1
Broward	011	1951260	1748066	943763	992115	610877	618550	271842	306955	256204	289781	15638	17174	314473	26.7	0.3	3.7	25.1	99.9	162	815	48680	54895	56702	4.9	252288	13.1	14	19.9	8.3	3.4	541	8.29	1951260	1030000	757000	51300	1147	69030	1608	97476	FL COUNTIESCOV112020	527.864	387.954	0.824083	49.9554	1508928003	Completed	1
Broward	011	1951260	1748066	943763	992115	610877	618550	271842	306955	256204	289781	15638	17174	314473	26.7	0.3	3.7	25.1	99.9	162	815	48680	54895	56702	4.9	252288	13.1	14	19.9	8.3	3.4	42	8.29	1951260	1030000	757000	51300	1147	69030	1608	97476	FL COUNTIESCOV112020	527.864	387.954	0.824083	49.9554	1518087527	Completed	1
Broward	011	1951260	1748066	943763	992115	610877	618550	271842	306955	256204	289781	15638	17174	314473	26.7	0.3	3.7	25.1	99.9	162	815	48680	54895	56702	4.9	252288	13.1	14	19.9	8.3	3.4	541	8.29	1951260	1030000	757000	51300	1147	69030	1608	97476	FL COUNTIESCOV112020	527.864	387.954	0.824083	49.9554	1518132570	Completed	1
Broward	011	1951260	1748066	943763	992115	610877	618550	271842	306955	256204	289781	15638	17174	314473	26.7	0.3	3.7	25.1	99.9	162	815	48680	54895	56702	4.9	252288	13.1	14	19.9	8.3	3.4	541	8.29	1951260	1030000	757000	51300	1147	69030	1608	97476	FL COUNTIESCOV112020	527.864	387.954	0.824083	49.9554	1518178821	Completed	1
Broward	011	1951260	1748066	943763	992115	610877	618550	271842	306955	256204	289781	15638	17174	314473	26.7	0.3	3.7	25.1	99.9	162	815	48680	54895	56702	4.9	252288	13.1	14	19.9	8.3	3.4	48	8.29	1951260	1030000	757000	51300	1147	69030	1608	97476	FL COUNTIESCOV112020	527.864	387.954	0.824083	49.9554	1518949155	Completed	1
Broward	011	1951260	1748066	943763	992115	610877	618550	271842	306955	256204	289781	15638	17174	314473	26.7	0.3	3.7	25.1	99.9	162	815	48680	54895	56702	4.9	252288	13.1	14	19.9	8.3	3.4	43	8.29	1951260	1030000	757000	51300	1147	69030	1608	97476	FL COUNTIESCOV112020	527.864	387.954	0.824083	49.9554	1518970110	Completed	1
Broward	011	1951260	1748066	943763	992115	610877	618550	271842	306955	256204	289781	15638	17174	314473	26.7	0.3	3.7	25.1	99.9	162	815	48680	54895	56702	4.9	252288	13.1	14	19.9	8.3	3.4	30	8.29	1951260	1030000	757000	51300	1147	69030	1608	97476	FL COUNTIESCOV112020	527.864	387.954	0.824083	49.9554	1518987676	Completed	1
Broward	011	1951260	1748066	943763	992115	610877	618550	271842	306955	256204	289781	15638	17174	314473	26.7	0.3	3.7	25.1	99.9	162	815	48680	54895	56702	4.9	252288	13.1	14	19.9	8.3	3.4	13	8.29	1951260	1030000	757000	51300	1147	69030	1608	97476	FL COUNTIESCOV112020	527.864	387.954	0.824083	49.9554	1528023603	Completed	1
Broward	011	1951260	1748066	943763	992115	610877	618550	271842	306955	256204	289781	15638	17174	314473	26.7	0.3	3.7	25.1	99.9	162	815	48680	54895	56702	4.9	252288	13.1	14	19.9	8.3	3.4	541	8.29	1951260	1030000	757000	51300	1147	69030	1608	97476	FL COUNTIESCOV112020	527.864	387.954	0.824083	49.9554	1528077401	Completed	1
Broward	011	1951260	1748066	943763	992115	610877	618550	271842	306955	256204	289781	15638	17174	314473	26.7	0.3	3.7	25.1	99.9	162	815	48680	54895	56702	4.9	252288	13.1	14	19.9	8.3	3.4	53	8.29	1951260	1030000	757000	51300	1147	69030	1608	97476	FL COUNTIESCOV112020	527.864	387.954	0.824083	49.9554	1528143732	Completed	1
Broward	011	1951260	1748066	943763	992115	610877	618550	271842	306955	256204	289781	15638	17174	314473	26.7	0.3	3.7	25.1	99.9	162	815	48680	54895	56702	4.9	252288	13.1	14	19.9	8.3	3.4	79	8.29	1951260	1030000	757000	51300	1147	69030	1608	97476	FL COUNTIESCOV112020	527.864	387.954	0.824083	49.9554	1528219292	Completed	1
Broward	011	1951260	1748066	943763	992115	610877	618550	271842	306955	256204	289781	15638	17174	314473	26.7	0.3	3.7	25.1	99.9	162	815	48680	54895	56702	4.9	252288	13.1	14	19.9	8.3	3.4		8.29	1951260	1030000	757000	51300	1147	69030	1608	97476	FL COUNTIESCOV112020	527.864	387.954	0.824083	49.9554	1528230950	Completed	1
Broward	011	1951260	1748066	943763	992115	610877	618550	271842	306955	256204	289781	15638	17174	314473	26.7	0.3	3.7	25.1	99.9	162	815	48680	54895	56702	4.9	252288	13.1	14	19.9	8.3	3.4	53	8.29	1951260	1030000	757000	51300	1147	69030	1608	97476	FL COUNTIESCOV112020	527.864	387.954	0.824083	49.9554	1528241635	Completed	1
Broward	011	1951260	1748066	943763	992115	610877	618550	271842	306955	256204	289781	15638	17174	314473	26.7	0.3	3.7	25.1	99.9	162	815	48680	54895	56702	4.9	252288	13.1	14	19.9	8.3	3.4	541	8.29	1951260	1030000	757000	51300	1147	69030	1608	97476	FL COUNTIESCOV112020	527.864	387.954	0.824083	49.9554	1528301538	Completed	1
Broward	011	1951260	1748066	943763	992115	610877	618550	271842	306955	256204	289781	15638	17174	314473	26.7	0.3	3.7	25.1	99.9	162	815	48680	54895	56702	4.9	252288	13.1	14	19.9	8.3	3.4	42	8.29	1951260	1030000	757000	51300	1147	69030	1608	97476	FL COUNTIESCOV112020	527.864	387.954	0.824083	49.9554	1538108758	Completed	1
Broward	011	1951260	1748066	943763	992115	610877	618550	271842	306955	256204	289781	15638	17174	314473	26.7	0.3	3.7	25.1	99.9	162	815	48680	54895	56702	4.9	252288	13.1	14	19.9	8.3	3.4	541	8.29	1951260	1030000	757000	51300	1147	69030	1608	97476	FL COUNTIESCOV112020	527.864	387.954	0.824083	49.9554	1538158944	Completed	1
Broward	011	1951260	1748066	943763	992115	610877	618550	271842	306955	256204	289781	15638	17174	314473	26.7	0.3	3.7	25.1	99.9	162	815	48680	54895	56702	4.9	252288	13.1	14	19.9	8.3	3.4	75	8.29	1951260	1030000	757000	51300	1147	69030	1608	97476	FL COUNTIESCOV112020	527.864	387.954	0.824083	49.9554	1538271762	Completed	1
Broward	011	1951260	1748066	943763	992115	610877	618550	271842	306955	256204	289781	15638	17174	314473	26.7	0.3	3.7	25.1	99.9	162	815	48680	54895	56702	4.9	252288	13.1	14	19.9	8.3	3.4	40	8.29	1951260	1030000	757000	51300	1147	69030	1608	97476	FL COUNTIESCOV112020	527.864	387.954	0.824083	49.9554	1538273941	Completed	1
Broward	011	1951260	1748066	943763	992115	610877	618550	271842	306955	256204	289781	15638	17174	314473	26.7	0.3	3.7	25.1	99.9	162	815	48680	54895	56702	4.9	252288	13.1	14	19.9	8.3	3.4	75	8.29	1951260	1030000	757000	51300	1147	69030	1608	97476	FL COUNTIESCOV112020	527.864	387.954	0.824083	49.9554	1538378880	Completed	1
Broward	011	1951260	1748066	943763	992115	610877	618550	271842	306955	256204	289781	15638	17174	314473	26.7	0.3	3.7	25.1	99.9	162	815	48680	54895	56702	4.9	252288	13.1	14	19.9	8.3	3.4		8.29	1951260	1030000	757000	51300	1147	69030	1608	97476	FL COUNTIESCOV112020	527.864	387.954	0.824083	49.9554	1538397492	Completed	1
Broward	011	1951260	1748066	943763	992115	610877	618550	271842	306955	256204	289781	15638	17174	314473	26.7	0.3	3.7	25.1	99.9	162	815	48680	54895	56702	4.9	252288	13.1	14	19.9	8.3	3.4		8.29	1951260	1030000	757000	51300	1147	69030	1608	97476	FL COUNTIESCOV112020	527.864	387.954	0.824083	49.9554	1538459409	Completed	1
Broward	011	1951260	1748066	943763	992115	610877	618550	271842	306955	256204	289781	15638	17174	314473	26.7	0.3	3.7	25.1	99.9	162	815	48680	54895	56702	4.9	252288	13.1	14	19.9	8.3	3.4	16	8.29	1951260	1030000	757000	51300	1147	69030	1608	97476	FL COUNTIESCOV112020	527.864	387.954	0.824083	49.9554	1548226657	Completed	1
Broward	011	1951260	1748066	943763	992115	610877	618550	271842	306955	256204	289781	15638	17174	314473	26.7	0.3	3.7	25.1	99.9	162	815	48680	54895	56702	4.9	252288	13.1	14	19.9	8.3	3.4	16	8.29	1951260	1030000	757000	51300	1147	69030	1608	97476	FL COUNTIESCOV112020	527.864	387.954	0.824083	49.9554	1548235708	Completed	1
Broward	011	1951260	1748066	943763	992115	610877	618550	271842	306955	256204	289781	15638	17174	314473	26.7	0.3	3.7	25.1	99.9	162	815	48680	54895	56702	4.9	252288	13.1	14	19.9	8.3	3.4	79	8.29	1951260	1030000	757000	51300	1147	69030	1608	97476	FL COUNTIESCOV112020	527.864	387.954	0.824083	49.9554	1548267941	Completed	1
Broward	011	1951260	1748066	943763	992115	610877	618550	271842	306955	256204	289781	15638	17174	314473	26.7	0.3	3.7	25.1	99.9	162	815	48680	54895	56702	4.9	252288	13.1	14	19.9	8.3	3.4	79	8.29	1951260	1030000	757000	51300	1147	69030	1608	97476	FL COUNTIESCOV112020	527.864	387.954	0.824083	49.9554	1548296379	Completed	1
Broward	011	1951260	1748066	943763	992115	610877	618550	271842	306955	256204	289781	15638	17174	314473	26.7	0.3	3.7	25.1	99.9	162	815	48680	54895	56702	4.9	252288	13.1	14	19.9	8.3	3.4	75	8.29	1951260	1030000	757000	51300	1147	69030	1608	97476	FL COUNTIESCOV112020	527.864	387.954	0.824083	49.9554	1548301054	Completed	1
Broward	011	1951260	1748066	943763	992115	610877	618550	271842	306955	256204	289781	15638	17174	314473	26.7	0.3	3.7	25.1	99.9	162	815	48680	54895	56702	4.9	252288	13.1	14	19.9	8.3	3.4	79	8.29	1951260	1030000	757000	51300	1147	69030	1608	97476	FL COUNTIESCOV112020	527.864	387.954	0.824083	49.9554	1548333149	Completed	1
Broward	011	1951260	1748066	943763	992115	610877	618550	271842	306955	256204	289781	15638	17174	314473	26.7	0.3	3.7	25.1	99.9	162	815	48680	54895	56702	4.9	252288	13.1	14	19.9	8.3	3.4	75	8.29	1951260	1030000	757000	51300	1147	69030	1608	97476	FL COUNTIESCOV112020	527.864	387.954	0.824083	49.9554	1548351463	Completed	1
Broward	011	1951260	1748066	943763	992115	610877	618550	271842	306955	256204	289781	15638	17174	314473	26.7	0.3	3.7	25.1	99.9	162	815	48680	54895	56702	4.9	252288	13.1	14	19.9	8.3	3.4	541	8.29	1951260	1030000	757000	51300	1147	69030	1608	97476	FL COUNTIESCOV112020	527.864	387.954	0.824083	49.9554	1568467173	Completed	1
Broward	011	1951260	1748066	943763	992115	610877	618550	271842	306955	256204	289781	15638	17174	314473	26.7	0.3	3.7	25.1	99.9	162	815	48680	54895	56702	4.9	252288	13.1	14	19.9	8.3	3.4	541	8.29	1951260	1030000	757000	51300	1147	69030	1608	97476	FL COUNTIESCOV112020	527.864	387.954	0.824083	49.9554	1568476455	Completed	1
Broward	011	1951260	1748066	943763	992115	610877	618550	271842	306955	256204	289781	15638	17174	314473	26.7	0.3	3.7	25.1	99.9	162	815	48680	54895	56702	4.9	252288	13.1	14	19.9	8.3	3.4	31	8.29	1951260	1030000	757000	51300	1147	69030	1608	97476	FL COUNTIESCOV112020	527.864	387.954	0.824083	49.9554	1568479905	Completed	1
Broward	011	1951260	1748066	943763	992115	610877	618550	271842	306955	256204	289781	15638	17174	314473	26.7	0.3	3.7	25.1	99.9	162	815	48680	54895	56702	4.9	252288	13.1	14	19.9	8.3	3.4	541	8.29	1951260	1030000	757000	51300	1147	69030	1608	97476	FL COUNTIESCOV112020	527.864	387.954	0.824083	49.9554	1568490712	Completed	1
Broward	011	1951260	1748066	943763	992115	610877	618550	271842	306955	256204	289781	15638	17174	314473	26.7	0.3	3.7	25.1	99.9	162	815	48680	54895	56702	4.9	252288	13.1	14	19.9	8.3	3.4	41	8.29	1951260	1030000	757000	51300	1147	69030	1608	97476	FL COUNTIESCOV112020	527.864	387.954	0.824083	49.9554	1568689156	Completed	1
Broward	011	1951260	1748066	943763	992115	610877	618550	271842	306955	256204	289781	15638	17174	314473	26.7	0.3	3.7	25.1	99.9	162	815	48680	54895	56702	4.9	252288	13.1	14	19.9	8.3	3.4	79	8.29	1951260	1030000	757000	51300	1147	69030	1608	97476	FL COUNTIESCOV112020	527.864	387.954	0.824083	49.9554	1568788610	Completed	1
Broward	011	1951260	1748066	943763	992115	610877	618550	271842	306955	256204	289781	15638	17174	314473	26.7	0.3	3.7	25.1	99.9	162	815	48680	54895	56702	4.9	252288	13.1	14	19.9	8.3	3.4	541	8.29	1951260	1030000	757000	51300	1147	69030	1608	97476	FL COUNTIESCOV112020	527.864	387.954	0.824083	49.9554	1578512240	Completed	1
Broward	011	1951260	1748066	943763	992115	610877	618550	271842	306955	256204	289781	15638	17174	314473	26.7	0.3	3.7	25.1	99.9	162	815	48680	54895	56702	4.9	252288	13.1	14	19.9	8.3	3.4	541	8.29	1951260	1030000	757000	51300	1147	69030	1608	97476	FL COUNTIESCOV112020	527.864	387.954	0.824083	49.9554	1578528329	Completed	1
Broward	011	1951260	1748066	943763	992115	610877	618550	271842	306955	256204	289781	15638	17174	314473	26.7	0.3	3.7	25.1	99.9	162	815	48680	54895	56702	4.9	252288	13.1	14	19.9	8.3	3.4	79	8.29	1951260	1030000	757000	51300	1147	69030	1608	97476	FL COUNTIESCOV112020	527.864	387.954	0.824083	49.9554	1578552303	Completed	1
Broward	011	1951260	1748066	943763	992115	610877	618550	271842	306955	256204	289781	15638	17174	314473	26.7	0.3	3.7	25.1	99.9	162	815	48680	54895	56702	4.9	252288	13.1	14	19.9	8.3	3.4	41	8.29	1951260	1030000	757000	51300	1147	69030	1608	97476	FL COUNTIESCOV112020	527.864	387.954	0.824083	49.9554	1578763934	Completed	1
Broward	011	1951260	1748066	943763	992115	610877	618550	271842	306955	256204	289781	15638	17174	314473	26.7	0.3	3.7	25.1	99.9	162	815	48680	54895	56702	4.9	252288	13.1	14	19.9	8.3	3.4		8.29	1951260	1030000	757000	51300	1147	69030	1608	97476	FL COUNTIESCOV112020	527.864	387.954	0.824083	49.9554	1578773222	Completed	1
Broward	011	1951260	1748066	943763	992115	610877	618550	271842	306955	256204	289781	15638	17174	314473	26.7	0.3	3.7	25.1	99.9	162	815	48680	54895	56702	4.9	252288	13.1	14	19.9	8.3	3.4	13	8.29	1951260	1030000	757000	51300	1147	69030	1608	97476	FL COUNTIESCOV112020	527.864	387.954	0.824083	49.9554	1578949491	Completed	1
Broward	011	1951260	1748066	943763	992115	610877	618550	271842	306955	256204	289781	15638	17174	314473	26.7	0.3	3.7	25.1	99.9	162	815	48680	54895	56702	4.9	252288	13.1	14	19.9	8.3	3.4	24	8.29	1951260	1030000	757000	51300	1147	69030	1608	97476	FL COUNTIESCOV112020	527.864	387.954	0.824083	49.9554	1588617039	Completed	1
Broward	011	1951260	1748066	943763	992115	610877	618550	271842	306955	256204	289781	15638	17174	314473	26.7	0.3	3.7	25.1	99.9	162	815	48680	54895	56702	4.9	252288	13.1	14	19.9	8.3	3.4	541	8.29	1951260	1030000	757000	51300	1147	69030	1608	97476	FL COUNTIESCOV112020	527.864	387.954	0.824083	49.9554	1588635668	Completed	1
Broward	011	1951260	1748066	943763	992115	610877	618550	271842	306955	256204	289781	15638	17174	314473	26.7	0.3	3.7	25.1	99.9	162	815	48680	54895	56702	4.9	252288	13.1	14	19.9	8.3	3.4		8.29	1951260	1030000	757000	51300	1147	69030	1608	97476	FL COUNTIESCOV112020	527.864	387.954	0.824083	49.9554	1588650055	Completed	1
Broward	011	1951260	1748066	943763	992115	610877	618550	271842	306955	256204	289781	15638	17174	314473	26.7	0.3	3.7	25.1	99.9	162	815	48680	54895	56702	4.9	252288	13.1	14	19.9	8.3	3.4	541	8.29	1951260	1030000	757000	51300	1147	69030	1608	97476	FL COUNTIESCOV112020	527.864	387.954	0.824083	49.9554	1588666861	Completed	1
Broward	011	1951260	1748066	943763	992115	610877	618550	271842	306955	256204	289781	15638	17174	314473	26.7	0.3	3.7	25.1	99.9	162	815	48680	54895	56702	4.9	252288	13.1	14	19.9	8.3	3.4	75	8.29	1951260	1030000	757000	51300	1147	69030	1608	97476	FL COUNTIESCOV112020	527.864	387.954	0.824083	49.9554	1588753438	Completed	1
Broward	011	1951260	1748066	943763	992115	610877	618550	271842	306955	256204	289781	15638	17174	314473	26.7	0.3	3.7	25.1	99.9	162	815	48680	54895	56702	4.9	252288	13.1	14	19.9	8.3	3.4	15	8.29	1951260	1030000	757000	51300	1147	69030	1608	97476	FL COUNTIESCOV112020	527.864	387.954	0.824083	49.9554	1588868962	Completed	1
Broward	011	1951260	1748066	943763	992115	610877	618550	271842	306955	256204	289781	15638	17174	314473	26.7	0.3	3.7	25.1	99.9	162	815	48680	54895	56702	4.9	252288	13.1	14	19.9	8.3	3.4	541	8.29	1951260	1030000	757000	51300	1147	69030	1608	97476	FL COUNTIESCOV112020	527.864	387.954	0.824083	49.9554	1598752354	Completed	1
Broward	011	1951260	1748066	943763	992115	610877	618550	271842	306955	256204	289781	15638	17174	314473	26.7	0.3	3.7	25.1	99.9	162	815	48680	54895	56702	4.9	252288	13.1	14	19.9	8.3	3.4	541	8.29	1951260	1030000	757000	51300	1147	69030	1608	97476	FL COUNTIESCOV112020	527.864	387.954	0.824083	49.9554	1598785479	Completed	1
Broward	011	1951260	1748066	943763	992115	610877	618550	271842	306955	256204	289781	15638	17174	314473	26.7	0.3	3.7	25.1	99.9	162	815	48680	54895	56702	4.9	252288	13.1	14	19.9	8.3	3.4	30	8.29	1951260	1030000	757000	51300	1147	69030	1608	97476	FL COUNTIESCOV112020	527.864	387.954	0.824083	49.9554	1598785867	Completed	1
Broward	011	1951260	1748066	943763	992115	610877	618550	271842	306955	256204	289781	15638	17174	314473	26.7	0.3	3.7	25.1	99.9	162	815	48680	54895	56702	4.9	252288	13.1	14	19.9	8.3	3.4	541	8.29	1951260	1030000	757000	51300	1147	69030	1608	97476	FL COUNTIESCOV112020	527.864	387.954	0.824083	49.9554	1598869034	Completed	1
Broward	011	1951260	1748066	943763	992115	610877	618550	271842	306955	256204	289781	15638	17174	314473	26.7	0.3	3.7	25.1	99.9	162	815	48680	54895	56702	4.9	252288	13.1	14	19.9	8.3	3.4	541	8.29	1951260	1030000	757000	51300	1147	69030	1608	97476	FL COUNTIESCOV112020	527.864	387.954	0.824083	49.9554	1598959066	Completed	1
Broward	011	1951260	1748066	943763	992115	610877	618550	271842	306955	256204	289781	15638	17174	314473	26.7	0.3	3.7	25.1	99.9	162	815	48680	54895	56702	4.9	252288	13.1	14	19.9	8.3	3.4	75	8.29	1951260	1030000	757000	51300	1147	69030	1608	97476	FL COUNTIESCOV112020	527.864	387.954	0.824083	49.9554	1598964694	Completed	1
Broward	011	1951260	1748066	943763	992115	610877	618550	271842	306955	256204	289781	15638	17174	314473	26.7	0.3	3.7	25.1	99.9	162	815	48680	54895	56702	4.9	252288	13.1	14	19.9	8.3	3.4	541	8.29	1951260	1030000	757000	51300	1147	69030	1608	97476	FL COUNTIESCOV112020	527.864	387.954	0.824083	49.9554	1609036359	Completed	1
Broward	011	1951260	1748066	943763	992115	610877	618550	271842	306955	256204	289781	15638	17174	314473	26.7	0.3	3.7	25.1	99.9	162	815	48680	54895	56702	4.9	252288	13.1	14	19.9	8.3	3.4	40	8.29	1951260	1030000	757000	51300	1147	69030	1608	97476	FL COUNTIESCOV112020	527.864	387.954	0.824083	49.9554	1609090299	Completed	1
Broward	011	1951260	1748066	943763	992115	610877	618550	271842	306955	256204	289781	15638	17174	314473	26.7	0.3	3.7	25.1	99.9	162	815	48680	54895	56702	4.9	252288	13.1	14	19.9	8.3	3.4	541	8.29	1951260	1030000	757000	51300	1147	69030	1608	97476	FL COUNTIESCOV112020	527.864	387.954	0.824083	49.9554	1609091529	Completed	1
Broward	011	1951260	1748066	943763	992115	610877	618550	271842	306955	256204	289781	15638	17174	314473	26.7	0.3	3.7	25.1	99.9	162	815	48680	54895	56702	4.9	252288	13.1	14	19.9	8.3	3.4	541	8.29	1951260	1030000	757000	51300	1147	69030	1608	97476	FL COUNTIESCOV112020	527.864	387.954	0.824083	49.9554	1609192814	Completed	1
Broward	011	1951260	1748066	943763	992115	610877	618550	271842	306955	256204	289781	15638	17174	314473	26.7	0.3	3.7	25.1	99.9	162	815	48680	54895	56702	4.9	252288	13.1	14	19.9	8.3	3.4	541	8.29	1951260	1030000	757000	51300	1147	69030	1608	97476	FL COUNTIESCOV112020	527.864	387.954	0.824083	49.9554	1609282847	Completed	1
Broward	011	1951260	1748066	943763	992115	610877	618550	271842	306955	256204	289781	15638	17174	314473	26.7	0.3	3.7	25.1	99.9	162	815	48680	54895	56702	4.9	252288	13.1	14	19.9	8.3	3.4	13	8.29	1951260	1030000	757000	51300	1147	69030	1608	97476	FL COUNTIESCOV112020	527.864	387.954	0.824083	49.9554	1609818277	Completed	1
Broward	011	1951260	1748066	943763	992115	610877	618550	271842	306955	256204	289781	15638	17174	314473	26.7	0.3	3.7	25.1	99.9	162	815	48680	54895	56702	4.9	252288	13.1	14	19.9	8.3	3.4	15	8.29	1951260	1030000	757000	51300	1147	69030	1608	97476	FL COUNTIESCOV112020	527.864	387.954	0.824083	49.9554	1619054103	Completed	1
Broward	011	1951260	1748066	943763	992115	610877	618550	271842	306955	256204	289781	15638	17174	314473	26.7	0.3	3.7	25.1	99.9	162	815	48680	54895	56702	4.9	252288	13.1	14	19.9	8.3	3.4	24	8.29	1951260	1030000	757000	51300	1147	69030	1608	97476	FL COUNTIESCOV112020	527.864	387.954	0.824083	49.9554	1619097169	Completed	1
Broward	011	1951260	1748066	943763	992115	610877	618550	271842	306955	256204	289781	15638	17174	314473	26.7	0.3	3.7	25.1	99.9	162	815	48680	54895	56702	4.9	252288	13.1	14	19.9	8.3	3.4	541	8.29	1951260	1030000	757000	51300	1147	69030	1608	97476	FL COUNTIESCOV112020	527.864	387.954	0.824083	49.9554	1619185741	Completed	1
Broward	011	1951260	1748066	943763	992115	610877	618550	271842	306955	256204	289781	15638	17174	314473	26.7	0.3	3.7	25.1	99.9	162	815	48680	54895	56702	4.9	252288	13.1	14	19.9	8.3	3.4	48	8.29	1951260	1030000	757000	51300	1147	69030	1608	97476	FL COUNTIESCOV112020	527.864	387.954	0.824083	49.9554	1619934353	Completed	1
Broward	011	1951260	1748066	943763	992115	610877	618550	271842	306955	256204	289781	15638	17174	314473	26.7	0.3	3.7	25.1	99.9	162	815	48680	54895	56702	4.9	252288	13.1	14	19.9	8.3	3.4	541	8.29	1951260	1030000	757000	51300	1147	69030	1608	97476	FL COUNTIESCOV112020	527.864	387.954	0.824083	49.9554	1619963287	Completed	1
Broward	011	1951260	1748066	943763	992115	610877	618550	271842	306955	256204	289781	15638	17174	314473	26.7	0.3	3.7	25.1	99.9	162	815	48680	54895	56702	4.9	252288	13.1	14	19.9	8.3	3.4	15	8.29	1951260	1030000	757000	51300	1147	69030	1608	97476	FL COUNTIESCOV112020	527.864	387.954	0.824083	49.9554	1629032529	Completed	1
Broward	011	1951260	1748066	943763	992115	610877	618550	271842	306955	256204	289781	15638	17174	314473	26.7	0.3	3.7	25.1	99.9	162	815	48680	54895	56702	4.9	252288	13.1	14	19.9	8.3	3.4	16	8.29	1951260	1030000	757000	51300	1147	69030	1608	97476	FL COUNTIESCOV112020	527.864	387.954	0.824083	49.9554	1629035522	Completed	1
Broward	011	1951260	1748066	943763	992115	610877	618550	271842	306955	256204	289781	15638	17174	314473	26.7	0.3	3.7	25.1	99.9	162	815	48680	54895	56702	4.9	252288	13.1	14	19.9	8.3	3.4		8.29	1951260	1030000	757000	51300	1147	69030	1608	97476	FL COUNTIESCOV112020	527.864	387.954	0.824083	49.9554	1629066980	Completed	1
Broward	011	1951260	1748066	943763	992115	610877	618550	271842	306955	256204	289781	15638	17174	314473	26.7	0.3	3.7	25.1	99.9	162	815	48680	54895	56702	4.9	252288	13.1	14	19.9	8.3	3.4	11	8.29	1951260	1030000	757000	51300	1147	69030	1608	97476	FL COUNTIESCOV112020	527.864	387.954	0.824083	49.9554	1629067178	Completed	1
Broward	011	1951260	1748066	943763	992115	610877	618550	271842	306955	256204	289781	15638	17174	314473	26.7	0.3	3.7	25.1	99.9	162	815	48680	54895	56702	4.9	252288	13.1	14	19.9	8.3	3.4	16	8.29	1951260	1030000	757000	51300	1147	69030	1608	97476	FL COUNTIESCOV112020	527.864	387.954	0.824083	49.9554	1629153010	Completed	1
Broward	011	1951260	1748066	943763	992115	610877	618550	271842	306955	256204	289781	15638	17174	314473	26.7	0.3	3.7	25.1	99.9	162	815	48680	54895	56702	4.9	252288	13.1	14	19.9	8.3	3.4	40	8.29	1951260	1030000	757000	51300	1147	69030	1608	97476	FL COUNTIESCOV112020	527.864	387.954	0.824083	49.9554	1629181326	Completed	1
Broward	011	1951260	1748066	943763	992115	610877	618550	271842	306955	256204	289781	15638	17174	314473	26.7	0.3	3.7	25.1	99.9	162	815	48680	54895	56702	4.9	252288	13.1	14	19.9	8.3	3.4		8.29	1951260	1030000	757000	51300	1147	69030	1608	97476	FL COUNTIESCOV112020	527.864	387.954	0.824083	49.9554	1629296793	Completed	1
Broward	011	1951260	1748066	943763	992115	610877	618550	271842	306955	256204	289781	15638	17174	314473	26.7	0.3	3.7	25.1	99.9	162	815	48680	54895	56702	4.9	252288	13.1	14	19.9	8.3	3.4	16	8.29	1951260	1030000	757000	51300	1147	69030	1608	97476	FL COUNTIESCOV112020	527.864	387.954	0.824083	49.9554	1629325709	Completed	1
Broward	011	1951260	1748066	943763	992115	610877	618550	271842	306955	256204	289781	15638	17174	314473	26.7	0.3	3.7	25.1	99.9	162	815	48680	54895	56702	4.9	252288	13.1	14	19.9	8.3	3.4	43	8.29	1951260	1030000	757000	51300	1147	69030	1608	97476	FL COUNTIESCOV112020	527.864	387.954	0.824083	49.9554	1629366331	Completed	1
Broward	011	1951260	1748066	943763	992115	610877	618550	271842	306955	256204	289781	15638	17174	314473	26.7	0.3	3.7	25.1	99.9	162	815	48680	54895	56702	4.9	252288	13.1	14	19.9	8.3	3.4	541	8.29	1951260	1030000	757000	51300	1147	69030	1608	97476	FL COUNTIESCOV112020	527.864	387.954	0.824083	49.9554	1629380522	Completed	1
Broward	011	1951260	1748066	943763	992115	610877	618550	271842	306955	256204	289781	15638	17174	314473	26.7	0.3	3.7	25.1	99.9	162	815	48680	54895	56702	4.9	252288	13.1	14	19.9	8.3	3.4	53	8.29	1951260	1030000	757000	51300	1147	69030	1608	97476	FL COUNTIESCOV112020	527.864	387.954	0.824083	49.9554	1629399928	Completed	1
Broward	011	1951260	1748066	943763	992115	610877	618550	271842	306955	256204	289781	15638	17174	314473	26.7	0.3	3.7	25.1	99.9	162	815	48680	54895	56702	4.9	252288	13.1	14	19.9	8.3	3.4	75	8.29	1951260	1030000	757000	51300	1147	69030	1608	97476	FL COUNTIESCOV112020	527.864	387.954	0.824083	49.9554	1639136492	Completed	1
Broward	011	1951260	1748066	943763	992115	610877	618550	271842	306955	256204	289781	15638	17174	314473	26.7	0.3	3.7	25.1	99.9	162	815	48680	54895	56702	4.9	252288	13.1	14	19.9	8.3	3.4	541	8.29	1951260	1030000	757000	51300	1147	69030	1608	97476	FL COUNTIESCOV112020	527.864	387.954	0.824083	49.9554	1639145774	Completed	1
Broward	011	1951260	1748066	943763	992115	610877	618550	271842	306955	256204	289781	15638	17174	314473	26.7	0.3	3.7	25.1	99.9	162	815	48680	54895	56702	4.9	252288	13.1	14	19.9	8.3	3.4	48	8.29	1951260	1030000	757000	51300	1147	69030	1608	97476	FL COUNTIESCOV112020	527.864	387.954	0.824083	49.9554	1639201361	Completed	1
Broward	011	1951260	1748066	943763	992115	610877	618550	271842	306955	256204	289781	15638	17174	314473	26.7	0.3	3.7	25.1	99.9	162	815	48680	54895	56702	4.9	252288	13.1	14	19.9	8.3	3.4	11	8.29	1951260	1030000	757000	51300	1147	69030	1608	97476	FL COUNTIESCOV112020	527.864	387.954	0.824083	49.9554	1639266984	Completed	1
Broward	011	1951260	1748066	943763	992115	610877	618550	271842	306955	256204	289781	15638	17174	314473	26.7	0.3	3.7	25.1	99.9	162	815	48680	54895	56702	4.9	252288	13.1	14	19.9	8.3	3.4		8.29	1951260	1030000	757000	51300	1147	69030	1608	97476	FL COUNTIESCOV112020	527.864	387.954	0.824083	49.9554	1639284193	Completed	1
Broward	011	1951260	1748066	943763	992115	610877	618550	271842	306955	256204	289781	15638	17174	314473	26.7	0.3	3.7	25.1	99.9	162	815	48680	54895	56702	4.9	252288	13.1	14	19.9	8.3	3.4	42	8.29	1951260	1030000	757000	51300	1147	69030	1608	97476	FL COUNTIESCOV112020	527.864	387.954	0.824083	49.9554	1639352339	Completed	1
Broward	011	1951260	1748066	943763	992115	610877	618550	271842	306955	256204	289781	15638	17174	314473	26.7	0.3	3.7	25.1	99.9	162	815	48680	54895	56702	4.9	252288	13.1	14	19.9	8.3	3.4	75	8.29	1951260	1030000	757000	51300	1147	69030	1608	97476	FL COUNTIESCOV112020	527.864	387.954	0.824083	49.9554	1639373368	Completed	1
Broward	011	1951260	1748066	943763	992115	610877	618550	271842	306955	256204	289781	15638	17174	314473	26.7	0.3	3.7	25.1	99.9	162	815	48680	54895	56702	4.9	252288	13.1	14	19.9	8.3	3.4	541	8.29	1951260	1030000	757000	51300	1147	69030	1608	97476	FL COUNTIESCOV112020	527.864	387.954	0.824083	49.9554	1639469463	Completed	1
Broward	011	1951260	1748066	943763	992115	610877	618550	271842	306955	256204	289781	15638	17174	314473	26.7	0.3	3.7	25.1	99.9	162	815	48680	54895	56702	4.9	252288	13.1	14	19.9	8.3	3.4	541	8.29	1951260	1030000	757000	51300	1147	69030	1608	97476	FL COUNTIESCOV112020	527.864	387.954	0.824083	49.9554	1639573157	Completed	1
Broward	011	1951260	1748066	943763	992115	610877	618550	271842	306955	256204	289781	15638	17174	314473	26.7	0.3	3.7	25.1	99.9	162	815	48680	54895	56702	4.9	252288	13.1	14	19.9	8.3	3.4	31	8.29	1951260	1030000	757000	51300	1147	69030	1608	97476	FL COUNTIESCOV112020	527.864	387.954	0.824083	49.9554	1649251612	Completed	1
Broward	011	1951260	1748066	943763	992115	610877	618550	271842	306955	256204	289781	15638	17174	314473	26.7	0.3	3.7	25.1	99.9	162	815	48680	54895	56702	4.9	252288	13.1	14	19.9	8.3	3.4	75	8.29	1951260	1030000	757000	51300	1147	69030	1608	97476	FL COUNTIESCOV112020	527.864	387.954	0.824083	49.9554	1649269903	Completed	1
Broward	011	1951260	1748066	943763	992115	610877	618550	271842	306955	256204	289781	15638	17174	314473	26.7	0.3	3.7	25.1	99.9	162	815	48680	54895	56702	4.9	252288	13.1	14	19.9	8.3	3.4	42	8.29	1951260	1030000	757000	51300	1147	69030	1608	97476	FL COUNTIESCOV112020	527.864	387.954	0.824083	49.9554	1649306820	Completed	1
Broward	011	1951260	1748066	943763	992115	610877	618550	271842	306955	256204	289781	15638	17174	314473	26.7	0.3	3.7	25.1	99.9	162	815	48680	54895	56702	4.9	252288	13.1	14	19.9	8.3	3.4	541	8.29	1951260	1030000	757000	51300	1147	69030	1608	97476	FL COUNTIESCOV112020	527.864	387.954	0.824083	49.9554	1649510017	Completed	1
Broward	011	1951260	1748066	943763	992115	610877	618550	271842	306955	256204	289781	15638	17174	314473	26.7	0.3	3.7	25.1	99.9	162	815	48680	54895	56702	4.9	252288	13.1	14	19.9	8.3	3.4	75	8.29	1951260	1030000	757000	51300	1147	69030	1608	97476	FL COUNTIESCOV112020	527.864	387.954	0.824083	49.9554	1649564113	Completed	1
Broward	011	1951260	1748066	943763	992115	610877	618550	271842	306955	256204	289781	15638	17174	314473	26.7	0.3	3.7	25.1	99.9	162	815	48680	54895	56702	4.9	252288	13.1	14	19.9	8.3	3.4		8.29	1951260	1030000	757000	51300	1147	69030	1608	97476	FL COUNTIESCOV112020	527.864	387.954	0.824083	49.9554	1659300887	Completed	1
Broward	011	1951260	1748066	943763	992115	610877	618550	271842	306955	256204	289781	15638	17174	314473	26.7	0.3	3.7	25.1	99.9	162	815	48680	54895	56702	4.9	252288	13.1	14	19.9	8.3	3.4	41	8.29	1951260	1030000	757000	51300	1147	69030	1608	97476	FL COUNTIESCOV112020	527.864	387.954	0.824083	49.9554	1669435392	Completed	1
Broward	011	1951260	1748066	943763	992115	610877	618550	271842	306955	256204	289781	15638	17174	314473	26.7	0.3	3.7	25.1	99.9	162	815	48680	54895	56702	4.9	252288	13.1	14	19.9	8.3	3.4	79	8.29	1951260	1030000	757000	51300	1147	69030	1608	97476	FL COUNTIESCOV112020	527.864	387.954	0.824083	49.9554	1669633624	Completed	1
Broward	011	1951260	1748066	943763	992115	610877	618550	271842	306955	256204	289781	15638	17174	314473	26.7	0.3	3.7	25.1	99.9	162	815	48680	54895	56702	4.9	252288	13.1	14	19.9	8.3	3.4	11	8.29	1951260	1030000	757000	51300	1147	69030	1608	97476	FL COUNTIESCOV112020	527.864	387.954	0.824083	49.9554	1669675625	Completed	1
Broward	011	1951260	1748066	943763	992115	610877	618550	271842	306955	256204	289781	15638	17174	314473	26.7	0.3	3.7	25.1	99.9	162	815	48680	54895	56702	4.9	252288	13.1	14	19.9	8.3	3.4	15	8.29	1951260	1030000	757000	51300	1147	69030	1608	97476	FL COUNTIESCOV112020	527.864	387.954	0.824083	49.9554	1679538854	Completed	1
Broward	011	1951260	1748066	943763	992115	610877	618550	271842	306955	256204	289781	15638	17174	314473	26.7	0.3	3.7	25.1	99.9	162	815	48680	54895	56702	4.9	252288	13.1	14	19.9	8.3	3.4		8.29	1951260	1030000	757000	51300	1147	69030	1608	97476	FL COUNTIESCOV112020	527.864	387.954	0.824083	49.9554	1679569040	Completed	1
Broward	011	1951260	1748066	943763	992115	610877	618550	271842	306955	256204	289781	15638	17174	314473	26.7	0.3	3.7	25.1	99.9	162	815	48680	54895	56702	4.9	252288	13.1	14	19.9	8.3	3.4	541	8.29	1951260	1030000	757000	51300	1147	69030	1608	97476	FL COUNTIESCOV112020	527.864	387.954	0.824083	49.9554	1679574883	Completed	1
Broward	011	1951260	1748066	943763	992115	610877	618550	271842	306955	256204	289781	15638	17174	314473	26.7	0.3	3.7	25.1	99.9	162	815	48680	54895	56702	4.9	252288	13.1	14	19.9	8.3	3.4	40	8.29	1951260	1030000	757000	51300	1147	69030	1608	97476	FL COUNTIESCOV112020	527.864	387.954	0.824083	49.9554	1679586044	Completed	1
Broward	011	1951260	1748066	943763	992115	610877	618550	271842	306955	256204	289781	15638	17174	314473	26.7	0.3	3.7	25.1	99.9	162	815	48680	54895	56702	4.9	252288	13.1	14	19.9	8.3	3.4	30	8.29	1951260	1030000	757000	51300	1147	69030	1608	97476	FL COUNTIESCOV112020	527.864	387.954	0.824083	49.9554	1679644504	Completed	1
Broward	011	1951260	1748066	943763	992115	610877	618550	271842	306955	256204	289781	15638	17174	314473	26.7	0.3	3.7	25.1	99.9	162	815	48680	54895	56702	4.9	252288	13.1	14	19.9	8.3	3.4	25	8.29	1951260	1030000	757000	51300	1147	69030	1608	97476	FL COUNTIESCOV112020	527.864	387.954	0.824083	49.9554	1679678288	Completed	1
Broward	011	1951260	1748066	943763	992115	610877	618550	271842	306955	256204	289781	15638	17174	314473	26.7	0.3	3.7	25.1	99.9	162	815	48680	54895	56702	4.9	252288	13.1	14	19.9	8.3	3.4	75	8.29	1951260	1030000	757000	51300	1147	69030	1608	97476	FL COUNTIESCOV112020	527.864	387.954	0.824083	49.9554	1679887707	Completed	1
Broward	011	1951260	1748066	943763	992115	610877	618550	271842	306955	256204	289781	15638	17174	314473	26.7	0.3	3.7	25.1	99.9	162	815	48680	54895	56702	4.9	252288	13.1	14	19.9	8.3	3.4	75	8.29	1951260	1030000	757000	51300	1147	69030	1608	97476	FL COUNTIESCOV112020	527.864	387.954	0.824083	49.9554	1679911432	Completed	1
Broward	011	1951260	1748066	943763	992115	610877	618550	271842	306955	256204	289781	15638	17174	314473	26.7	0.3	3.7	25.1	99.9	162	815	48680	54895	56702	4.9	252288	13.1	14	19.9	8.3	3.4	42	8.29	1951260	1030000	757000	51300	1147	69030	1608	97476	FL COUNTIESCOV112020	527.864	387.954	0.824083	49.9554	1689637779	Completed	1
Broward	011	1951260	1748066	943763	992115	610877	618550	271842	306955	256204	289781	15638	17174	314473	26.7	0.3	3.7	25.1	99.9	162	815	48680	54895	56702	4.9	252288	13.1	14	19.9	8.3	3.4	15	8.29	1951260	1030000	757000	51300	1147	69030	1608	97476	FL COUNTIESCOV112020	527.864	387.954	0.824083	49.9554	1689639163	Completed	1
Broward	011	1951260	1748066	943763	992115	610877	618550	271842	306955	256204	289781	15638	17174	314473	26.7	0.3	3.7	25.1	99.9	162	815	48680	54895	56702	4.9	252288	13.1	14	19.9	8.3	3.4	30	8.29	1951260	1030000	757000	51300	1147	69030	1608	97476	FL COUNTIESCOV112020	527.864	387.954	0.824083	49.9554	1689654717	Completed	1
Broward	011	1951260	1748066	943763	992115	610877	618550	271842	306955	256204	289781	15638	17174	314473	26.7	0.3	3.7	25.1	99.9	162	815	48680	54895	56702	4.9	252288	13.1	14	19.9	8.3	3.4	49	8.29	1951260	1030000	757000	51300	1147	69030	1608	97476	FL COUNTIESCOV112020	527.864	387.954	0.824083	49.9554	1689661423	Completed	1
Broward	011	1951260	1748066	943763	992115	610877	618550	271842	306955	256204	289781	15638	17174	314473	26.7	0.3	3.7	25.1	99.9	162	815	48680	54895	56702	4.9	252288	13.1	14	19.9	8.3	3.4	541	8.29	1951260	1030000	757000	51300	1147	69030	1608	97476	FL COUNTIESCOV112020	527.864	387.954	0.824083	49.9554	1689694119	Completed	1
Broward	011	1951260	1748066	943763	992115	610877	618550	271842	306955	256204	289781	15638	17174	314473	26.7	0.3	3.7	25.1	99.9	162	815	48680	54895	56702	4.9	252288	13.1	14	19.9	8.3	3.4	49	8.29	1951260	1030000	757000	51300	1147	69030	1608	97476	FL COUNTIESCOV112020	527.864	387.954	0.824083	49.9554	1689779472	Completed	1
Broward	011	1951260	1748066	943763	992115	610877	618550	271842	306955	256204	289781	15638	17174	314473	26.7	0.3	3.7	25.1	99.9	162	815	48680	54895	56702	4.9	252288	13.1	14	19.9	8.3	3.4	541	8.29	1951260	1030000	757000	51300	1147	69030	1608	97476	FL COUNTIESCOV112020	527.864	387.954	0.824083	49.9554	1689780199	Completed	1
Broward	011	1951260	1748066	943763	992115	610877	618550	271842	306955	256204	289781	15638	17174	314473	26.7	0.3	3.7	25.1	99.9	162	815	48680	54895	56702	4.9	252288	13.1	14	19.9	8.3	3.4	31	8.29	1951260	1030000	757000	51300	1147	69030	1608	97476	FL COUNTIESCOV112020	527.864	387.954	0.824083	49.9554	1689782435	Completed	1
Broward	011	1951260	1748066	943763	992115	610877	618550	271842	306955	256204	289781	15638	17174	314473	26.7	0.3	3.7	25.1	99.9	162	815	48680	54895	56702	4.9	252288	13.1	14	19.9	8.3	3.4	43	8.29	1951260	1030000	757000	51300	1147	69030	1608	97476	FL COUNTIESCOV112020	527.864	387.954	0.824083	49.9554	1689976920	Completed	1
Broward	011	1951260	1748066	943763	992115	610877	618550	271842	306955	256204	289781	15638	17174	314473	26.7	0.3	3.7	25.1	99.9	162	815	48680	54895	56702	4.9	252288	13.1	14	19.9	8.3	3.4	541	8.29	1951260	1030000	757000	51300	1147	69030	1608	97476	FL COUNTIESCOV112020	527.864	387.954	0.824083	49.9554	1689985962	Completed	1
Broward	011	1951260	1748066	943763	992115	610877	618550	271842	306955	256204	289781	15638	17174	314473	26.7	0.3	3.7	25.1	99.9	162	815	48680	54895	56702	4.9	252288	13.1	14	19.9	8.3	3.4	75	8.29	1951260	1030000	757000	51300	1147	69030	1608	97476	FL COUNTIESCOV112020	527.864	387.954	0.824083	49.9554	1699812560	Completed	1
Broward	011	1951260	1748066	943763	992115	610877	618550	271842	306955	256204	289781	15638	17174	314473	26.7	0.3	3.7	25.1	99.9	162	815	48680	54895	56702	4.9	252288	13.1	14	19.9	8.3	3.4	541	8.29	1951260	1030000	757000	51300	1147	69030	1608	97476	FL COUNTIESCOV112020	527.864	387.954	0.824083	49.9554	1700103686	Completed	1
Broward	011	1951260	1748066	943763	992115	610877	618550	271842	306955	256204	289781	15638	17174	314473	26.7	0.3	3.7	25.1	99.9	162	815	48680	54895	56702	4.9	252288	13.1	14	19.9	8.3	3.4	75	8.29	1951260	1030000	757000	51300	1147	69030	1608	97476	FL COUNTIESCOV112020	527.864	387.954	0.824083	49.9554	1700190030	Completed	1
Broward	011	1951260	1748066	943763	992115	610877	618550	271842	306955	256204	289781	15638	17174	314473	26.7	0.3	3.7	25.1	99.9	162	815	48680	54895	56702	4.9	252288	13.1	14	19.9	8.3	3.4	75	8.29	1951260	1030000	757000	51300	1147	69030	1608	97476	FL COUNTIESCOV112020	527.864	387.954	0.824083	49.9554	1700859147	Completed	1
Broward	011	1951260	1748066	943763	992115	610877	618550	271842	306955	256204	289781	15638	17174	314473	26.7	0.3	3.7	25.1	99.9	162	815	48680	54895	56702	4.9	252288	13.1	14	19.9	8.3	3.4	16	8.29	1951260	1030000	757000	51300	1147	69030	1608	97476	FL COUNTIESCOV112020	527.864	387.954	0.824083	49.9554	1700866373	Completed	1
Broward	011	1951260	1748066	943763	992115	610877	618550	271842	306955	256204	289781	15638	17174	314473	26.7	0.3	3.7	25.1	99.9	162	815	48680	54895	56702	4.9	252288	13.1	14	19.9	8.3	3.4		8.29	1951260	1030000	757000	51300	1147	69030	1608	97476	FL COUNTIESCOV112020	527.864	387.954	0.824083	49.9554	1700866985	Completed	1
Broward	011	1951260	1748066	943763	992115	610877	618550	271842	306955	256204	289781	15638	17174	314473	26.7	0.3	3.7	25.1	99.9	162	815	48680	54895	56702	4.9	252288	13.1	14	19.9	8.3	3.4	31	8.29	1951260	1030000	757000	51300	1147	69030	1608	97476	FL COUNTIESCOV112020	527.864	387.954	0.824083	49.9554	1700875523	Completed	1
Broward	011	1951260	1748066	943763	992115	610877	618550	271842	306955	256204	289781	15638	17174	314473	26.7	0.3	3.7	25.1	99.9	162	815	48680	54895	56702	4.9	252288	13.1	14	19.9	8.3	3.4	15	8.29	1951260	1030000	757000	51300	1147	69030	1608	97476	FL COUNTIESCOV112020	527.864	387.954	0.824083	49.9554	1700885688	Completed	1
Broward	011	1951260	1748066	943763	992115	610877	618550	271842	306955	256204	289781	15638	17174	314473	26.7	0.3	3.7	25.1	99.9	162	815	48680	54895	56702	4.9	252288	13.1	14	19.9	8.3	3.4	25	8.29	1951260	1030000	757000	51300	1147	69030	1608	97476	FL COUNTIESCOV112020	527.864	387.954	0.824083	49.9554	1700890811	Completed	1
Broward	011	1951260	1748066	943763	992115	610877	618550	271842	306955	256204	289781	15638	17174	314473	26.7	0.3	3.7	25.1	99.9	162	815	48680	54895	56702	4.9	252288	13.1	14	19.9	8.3	3.4	541	8.29	1951260	1030000	757000	51300	1147	69030	1608	97476	FL COUNTIESCOV112020	527.864	387.954	0.824083	49.9554	1700980448	Completed	1
Broward	011	1951260	1748066	943763	992115	610877	618550	271842	306955	256204	289781	15638	17174	314473	26.7	0.3	3.7	25.1	99.9	162	815	48680	54895	56702	4.9	252288	13.1	14	19.9	8.3	3.4		8.29	1951260	1030000	757000	51300	1147	69030	1608	97476	FL COUNTIESCOV112020	527.864	387.954	0.824083	49.9554	1710013990	Completed	1
Broward	011	1951260	1748066	943763	992115	610877	618550	271842	306955	256204	289781	15638	17174	314473	26.7	0.3	3.7	25.1	99.9	162	815	48680	54895	56702	4.9	252288	13.1	14	19.9	8.3	3.4	541	8.29	1951260	1030000	757000	51300	1147	69030	1608	97476	FL COUNTIESCOV112020	527.864	387.954	0.824083	49.9554	1710093620	Completed	1
Broward	011	1951260	1748066	943763	992115	610877	618550	271842	306955	256204	289781	15638	17174	314473	26.7	0.3	3.7	25.1	99.9	162	815	48680	54895	56702	4.9	252288	13.1	14	19.9	8.3	3.4	53	8.29	1951260	1030000	757000	51300	1147	69030	1608	97476	FL COUNTIESCOV112020	527.864	387.954	0.824083	49.9554	1710134135	Completed	1
Broward	011	1951260	1748066	943763	992115	610877	618550	271842	306955	256204	289781	15638	17174	314473	26.7	0.3	3.7	25.1	99.9	162	815	48680	54895	56702	4.9	252288	13.1	14	19.9	8.3	3.4	541	8.29	1951260	1030000	757000	51300	1147	69030	1608	97476	FL COUNTIESCOV112020	527.864	387.954	0.824083	49.9554	1710179924	Completed	1
Broward	011	1951260	1748066	943763	992115	610877	618550	271842	306955	256204	289781	15638	17174	314473	26.7	0.3	3.7	25.1	99.9	162	815	48680	54895	56702	4.9	252288	13.1	14	19.9	8.3	3.4	75	8.29	1951260	1030000	757000	51300	1147	69030	1608	97476	FL COUNTIESCOV112020	527.864	387.954	0.824083	49.9554	1710226055	Completed	1
Broward	011	1951260	1748066	943763	992115	610877	618550	271842	306955	256204	289781	15638	17174	314473	26.7	0.3	3.7	25.1	99.9	162	815	48680	54895	56702	4.9	252288	13.1	14	19.9	8.3	3.4	43	8.29	1951260	1030000	757000	51300	1147	69030	1608	97476	FL COUNTIESCOV112020	527.864	387.954	0.824083	49.9554	1710323811	Completed	1
Broward	011	1951260	1748066	943763	992115	610877	618550	271842	306955	256204	289781	15638	17174	314473	26.7	0.3	3.7	25.1	99.9	162	815	48680	54895	56702	4.9	252288	13.1	14	19.9	8.3	3.4	40	8.29	1951260	1030000	757000	51300	1147	69030	1608	97476	FL COUNTIESCOV112020	527.864	387.954	0.824083	49.9554	1710913116	Completed	1
Broward	011	1951260	1748066	943763	992115	610877	618550	271842	306955	256204	289781	15638	17174	314473	26.7	0.3	3.7	25.1	99.9	162	815	48680	54895	56702	4.9	252288	13.1	14	19.9	8.3	3.4	541	8.29	1951260	1030000	757000	51300	1147	69030	1608	97476	FL COUNTIESCOV112020	527.864	387.954	0.824083	49.9554	1710979943	Completed	1
Broward	011	1951260	1748066	943763	992115	610877	618550	271842	306955	256204	289781	15638	17174	314473	26.7	0.3	3.7	25.1	99.9	162	815	48680	54895	56702	4.9	252288	13.1	14	19.9	8.3	3.4	31	8.29	1951260	1030000	757000	51300	1147	69030	1608	97476	FL COUNTIESCOV112020	527.864	387.954	0.824083	49.9554	1720069362	Completed	1
Broward	011	1951260	1748066	943763	992115	610877	618550	271842	306955	256204	289781	15638	17174	314473	26.7	0.3	3.7	25.1	99.9	162	815	48680	54895	56702	4.9	252288	13.1	14	19.9	8.3	3.4	41	8.29	1951260	1030000	757000	51300	1147	69030	1608	97476	FL COUNTIESCOV112020	527.864	387.954	0.824083	49.9554	1720077019	Completed	1
Broward	011	1951260	1748066	943763	992115	610877	618550	271842	306955	256204	289781	15638	17174	314473	26.7	0.3	3.7	25.1	99.9	162	815	48680	54895	56702	4.9	252288	13.1	14	19.9	8.3	3.4	541	8.29	1951260	1030000	757000	51300	1147	69030	1608	97476	FL COUNTIESCOV112020	527.864	387.954	0.824083	49.9554	1720093552	Completed	1
Broward	011	1951260	1748066	943763	992115	610877	618550	271842	306955	256204	289781	15638	17174	314473	26.7	0.3	3.7	25.1	99.9	162	815	48680	54895	56702	4.9	252288	13.1	14	19.9	8.3	3.4	541	8.29	1951260	1030000	757000	51300	1147	69030	1608	97476	FL COUNTIESCOV112020	527.864	387.954	0.824083	49.9554	1720097207	Completed	1
Broward	011	1951260	1748066	943763	992115	610877	618550	271842	306955	256204	289781	15638	17174	314473	26.7	0.3	3.7	25.1	99.9	162	815	48680	54895	56702	4.9	252288	13.1	14	19.9	8.3	3.4	41	8.29	1951260	1030000	757000	51300	1147	69030	1608	97476	FL COUNTIESCOV112020	527.864	387.954	0.824083	49.9554	1720138878	Completed	1
Broward	011	1951260	1748066	943763	992115	610877	618550	271842	306955	256204	289781	15638	17174	314473	26.7	0.3	3.7	25.1	99.9	162	815	48680	54895	56702	4.9	252288	13.1	14	19.9	8.3	3.4	16	8.29	1951260	1030000	757000	51300	1147	69030	1608	97476	FL COUNTIESCOV112020	527.864	387.954	0.824083	49.9554	1720215122	Completed	1
Broward	011	1951260	1748066	943763	992115	610877	618550	271842	306955	256204	289781	15638	17174	314473	26.7	0.3	3.7	25.1	99.9	162	815	48680	54895	56702	4.9	252288	13.1	14	19.9	8.3	3.4	43	8.29	1951260	1030000	757000	51300	1147	69030	1608	97476	FL COUNTIESCOV112020	527.864	387.954	0.824083	49.9554	1720394083	Completed	1
Broward	011	1951260	1748066	943763	992115	610877	618550	271842	306955	256204	289781	15638	17174	314473	26.7	0.3	3.7	25.1	99.9	162	815	48680	54895	56702	4.9	252288	13.1	14	19.9	8.3	3.4	541	8.29	1951260	1030000	757000	51300	1147	69030	1608	97476	FL COUNTIESCOV112020	527.864	387.954	0.824083	49.9554	1720429152	Completed	1
Broward	011	1951260	1748066	943763	992115	610877	618550	271842	306955	256204	289781	15638	17174	314473	26.7	0.3	3.7	25.1	99.9	162	815	48680	54895	56702	4.9	252288	13.1	14	19.9	8.3	3.4	541	8.29	1951260	1030000	757000	51300	1147	69030	1608	97476	FL COUNTIESCOV112020	527.864	387.954	0.824083	49.9554	1730119595	Completed	1
Broward	011	1951260	1748066	943763	992115	610877	618550	271842	306955	256204	289781	15638	17174	314473	26.7	0.3	3.7	25.1	99.9	162	815	48680	54895	56702	4.9	252288	13.1	14	19.9	8.3	3.4		8.29	1951260	1030000	757000	51300	1147	69030	1608	97476	FL COUNTIESCOV112020	527.864	387.954	0.824083	49.9554	1730126418	Completed	1
Broward	011	1951260	1748066	943763	992115	610877	618550	271842	306955	256204	289781	15638	17174	314473	26.7	0.3	3.7	25.1	99.9	162	815	48680	54895	56702	4.9	252288	13.1	14	19.9	8.3	3.4	13	8.29	1951260	1030000	757000	51300	1147	69030	1608	97476	FL COUNTIESCOV112020	527.864	387.954	0.824083	49.9554	1730129222	Completed	1
Broward	011	1951260	1748066	943763	992115	610877	618550	271842	306955	256204	289781	15638	17174	314473	26.7	0.3	3.7	25.1	99.9	162	815	48680	54895	56702	4.9	252288	13.1	14	19.9	8.3	3.4	41	8.29	1951260	1030000	757000	51300	1147	69030	1608	97476	FL COUNTIESCOV112020	527.864	387.954	0.824083	49.9554	1730163544	Completed	1
Broward	011	1951260	1748066	943763	992115	610877	618550	271842	306955	256204	289781	15638	17174	314473	26.7	0.3	3.7	25.1	99.9	162	815	48680	54895	56702	4.9	252288	13.1	14	19.9	8.3	3.4	11	8.29	1951260	1030000	757000	51300	1147	69030	1608	97476	FL COUNTIESCOV112020	527.864	387.954	0.824083	49.9554	1730273590	Completed	1
Broward	011	1951260	1748066	943763	992115	610877	618550	271842	306955	256204	289781	15638	17174	314473	26.7	0.3	3.7	25.1	99.9	162	815	48680	54895	56702	4.9	252288	13.1	14	19.9	8.3	3.4	541	8.29	1951260	1030000	757000	51300	1147	69030	1608	97476	FL COUNTIESCOV112020	527.864	387.954	0.824083	49.9554	1730291451	Completed	1
Broward	011	1951260	1748066	943763	992115	610877	618550	271842	306955	256204	289781	15638	17174	314473	26.7	0.3	3.7	25.1	99.9	162	815	48680	54895	56702	4.9	252288	13.1	14	19.9	8.3	3.4	31	8.29	1951260	1030000	757000	51300	1147	69030	1608	97476	FL COUNTIESCOV112020	527.864	387.954	0.824083	49.9554	1730323718	Completed	1
Broward	011	1951260	1748066	943763	992115	610877	618550	271842	306955	256204	289781	15638	17174	314473	26.7	0.3	3.7	25.1	99.9	162	815	48680	54895	56702	4.9	252288	13.1	14	19.9	8.3	3.4		8.29	1951260	1030000	757000	51300	1147	69030	1608	97476	FL COUNTIESCOV112020	527.864	387.954	0.824083	49.9554	1730512781	Completed	1
Broward	011	1951260	1748066	943763	992115	610877	618550	271842	306955	256204	289781	15638	17174	314473	26.7	0.3	3.7	25.1	99.9	162	815	48680	54895	56702	4.9	252288	13.1	14	19.9	8.3	3.4	79	8.29	1951260	1030000	757000	51300	1147	69030	1608	97476	FL COUNTIESCOV112020	527.864	387.954	0.824083	49.9554	1730529041	Completed	1
Broward	011	1951260	1748066	943763	992115	610877	618550	271842	306955	256204	289781	15638	17174	314473	26.7	0.3	3.7	25.1	99.9	162	815	48680	54895	56702	4.9	252288	13.1	14	19.9	8.3	3.4	16	8.29	1951260	1030000	757000	51300	1147	69030	1608	97476	FL COUNTIESCOV112020	527.864	387.954	0.824083	49.9554	1740265529	Completed	1
Broward	011	1951260	1748066	943763	992115	610877	618550	271842	306955	256204	289781	15638	17174	314473	26.7	0.3	3.7	25.1	99.9	162	815	48680	54895	56702	4.9	252288	13.1	14	19.9	8.3	3.4	541	8.29	1951260	1030000	757000	51300	1147	69030	1608	97476	FL COUNTIESCOV112020	527.864	387.954	0.824083	49.9554	1740278209	Completed	1
Broward	011	1951260	1748066	943763	992115	610877	618550	271842	306955	256204	289781	15638	17174	314473	26.7	0.3	3.7	25.1	99.9	162	815	48680	54895	56702	4.9	252288	13.1	14	19.9	8.3	3.4	541	8.29	1951260	1030000	757000	51300	1147	69030	1608	97476	FL COUNTIESCOV112020	527.864	387.954	0.824083	49.9554	1740282292	Completed	1
Broward	011	1951260	1748066	943763	992115	610877	618550	271842	306955	256204	289781	15638	17174	314473	26.7	0.3	3.7	25.1	99.9	162	815	48680	54895	56702	4.9	252288	13.1	14	19.9	8.3	3.4	75	8.29	1951260	1030000	757000	51300	1147	69030	1608	97476	FL COUNTIESCOV112020	527.864	387.954	0.824083	49.9554	1740295468	Completed	1
Broward	011	1951260	1748066	943763	992115	610877	618550	271842	306955	256204	289781	15638	17174	314473	26.7	0.3	3.7	25.1	99.9	162	815	48680	54895	56702	4.9	252288	13.1	14	19.9	8.3	3.4	79	8.29	1951260	1030000	757000	51300	1147	69030	1608	97476	FL COUNTIESCOV112020	527.864	387.954	0.824083	49.9554	1740366301	Completed	1
Broward	011	1951260	1748066	943763	992115	610877	618550	271842	306955	256204	289781	15638	17174	314473	26.7	0.3	3.7	25.1	99.9	162	815	48680	54895	56702	4.9	252288	13.1	14	19.9	8.3	3.4	25	8.29	1951260	1030000	757000	51300	1147	69030	1608	97476	FL COUNTIESCOV112020	527.864	387.954	0.824083	49.9554	1750370557	Completed	1
Broward	011	1951260	1748066	943763	992115	610877	618550	271842	306955	256204	289781	15638	17174	314473	26.7	0.3	3.7	25.1	99.9	162	815	48680	54895	56702	4.9	252288	13.1	14	19.9	8.3	3.4	53	8.29	1951260	1030000	757000	51300	1147	69030	1608	97476	FL COUNTIESCOV112020	527.864	387.954	0.824083	49.9554	1750379939	Completed	1
Broward	011	1951260	1748066	943763	992115	610877	618550	271842	306955	256204	289781	15638	17174	314473	26.7	0.3	3.7	25.1	99.9	162	815	48680	54895	56702	4.9	252288	13.1	14	19.9	8.3	3.4	16	8.29	1951260	1030000	757000	51300	1147	69030	1608	97476	FL COUNTIESCOV112020	527.864	387.954	0.824083	49.9554	1750386314	Completed	1
Broward	011	1951260	1748066	943763	992115	610877	618550	271842	306955	256204	289781	15638	17174	314473	26.7	0.3	3.7	25.1	99.9	162	815	48680	54895	56702	4.9	252288	13.1	14	19.9	8.3	3.4	541	8.29	1951260	1030000	757000	51300	1147	69030	1608	97476	FL COUNTIESCOV112020	527.864	387.954	0.824083	49.9554	1750474060	Completed	1
Broward	011	1951260	1748066	943763	992115	610877	618550	271842	306955	256204	289781	15638	17174	314473	26.7	0.3	3.7	25.1	99.9	162	815	48680	54895	56702	4.9	252288	13.1	14	19.9	8.3	3.4	541	8.29	1951260	1030000	757000	51300	1147	69030	1608	97476	FL COUNTIESCOV112020	527.864	387.954	0.824083	49.9554	1750557294	Completed	1
Broward	011	1951260	1748066	943763	992115	610877	618550	271842	306955	256204	289781	15638	17174	314473	26.7	0.3	3.7	25.1	99.9	162	815	48680	54895	56702	4.9	252288	13.1	14	19.9	8.3	3.4	43	8.29	1951260	1030000	757000	51300	1147	69030	1608	97476	FL COUNTIESCOV112020	527.864	387.954	0.824083	49.9554	1750702908	Completed	1
Broward	011	1951260	1748066	943763	992115	610877	618550	271842	306955	256204	289781	15638	17174	314473	26.7	0.3	3.7	25.1	99.9	162	815	48680	54895	56702	4.9	252288	13.1	14	19.9	8.3	3.4	25	8.29	1951260	1030000	757000	51300	1147	69030	1608	97476	FL COUNTIESCOV112020	527.864	387.954	0.824083	49.9554	1760471569	Completed	1
Broward	011	1951260	1748066	943763	992115	610877	618550	271842	306955	256204	289781	15638	17174	314473	26.7	0.3	3.7	25.1	99.9	162	815	48680	54895	56702	4.9	252288	13.1	14	19.9	8.3	3.4	16	8.29	1951260	1030000	757000	51300	1147	69030	1608	97476	FL COUNTIESCOV112020	527.864	387.954	0.824083	49.9554	1760597009	Completed	1
Broward	011	1951260	1748066	943763	992115	610877	618550	271842	306955	256204	289781	15638	17174	314473	26.7	0.3	3.7	25.1	99.9	162	815	48680	54895	56702	4.9	252288	13.1	14	19.9	8.3	3.4		8.29	1951260	1030000	757000	51300	1147	69030	1608	97476	FL COUNTIESCOV112020	527.864	387.954	0.824083	49.9554	1770564189	Completed	1
Broward	011	1951260	1748066	943763	992115	610877	618550	271842	306955	256204	289781	15638	17174	314473	26.7	0.3	3.7	25.1	99.9	162	815	48680	54895	56702	4.9	252288	13.1	14	19.9	8.3	3.4	79	8.29	1951260	1030000	757000	51300	1147	69030	1608	97476	FL COUNTIESCOV112020	527.864	387.954	0.824083	49.9554	1770655581	Completed	1
Broward	011	1951260	1748066	943763	992115	610877	618550	271842	306955	256204	289781	15638	17174	314473	26.7	0.3	3.7	25.1	99.9	162	815	48680	54895	56702	4.9	252288	13.1	14	19.9	8.3	3.4	43	8.29	1951260	1030000	757000	51300	1147	69030	1608	97476	FL COUNTIESCOV112020	527.864	387.954	0.824083	49.9554	1770685216	Completed	1
Broward	011	1951260	1748066	943763	992115	610877	618550	271842	306955	256204	289781	15638	17174	314473	26.7	0.3	3.7	25.1	99.9	162	815	48680	54895	56702	4.9	252288	13.1	14	19.9	8.3	3.4	66	8.29	1951260	1030000	757000	51300	1147	69030	1608	97476	FL COUNTIESCOV112020	527.864	387.954	0.824083	49.9554	1770719445	Completed	1
Broward	011	1951260	1748066	943763	992115	610877	618550	271842	306955	256204	289781	15638	17174	314473	26.7	0.3	3.7	25.1	99.9	162	815	48680	54895	56702	4.9	252288	13.1	14	19.9	8.3	3.4	16	8.29	1951260	1030000	757000	51300	1147	69030	1608	97476	FL COUNTIESCOV112020	527.864	387.954	0.824083	49.9554	1770722043	Completed	1
Broward	011	1951260	1748066	943763	992115	610877	618550	271842	306955	256204	289781	15638	17174	314473	26.7	0.3	3.7	25.1	99.9	162	815	48680	54895	56702	4.9	252288	13.1	14	19.9	8.3	3.4	41	8.29	1951260	1030000	757000	51300	1147	69030	1608	97476	FL COUNTIESCOV112020	527.864	387.954	0.824083	49.9554	1770848731	Completed	1
Broward	011	1951260	1748066	943763	992115	610877	618550	271842	306955	256204	289781	15638	17174	314473	26.7	0.3	3.7	25.1	99.9	162	815	48680	54895	56702	4.9	252288	13.1	14	19.9	8.3	3.4	541	8.29	1951260	1030000	757000	51300	1147	69030	1608	97476	FL COUNTIESCOV112020	527.864	387.954	0.824083	49.9554	1780613430	Completed	1
Broward	011	1951260	1748066	943763	992115	610877	618550	271842	306955	256204	289781	15638	17174	314473	26.7	0.3	3.7	25.1	99.9	162	815	48680	54895	56702	4.9	252288	13.1	14	19.9	8.3	3.4	541	8.29	1951260	1030000	757000	51300	1147	69030	1608	97476	FL COUNTIESCOV112020	527.864	387.954	0.824083	49.9554	1780669325	Completed	1
Broward	011	1951260	1748066	943763	992115	610877	618550	271842	306955	256204	289781	15638	17174	314473	26.7	0.3	3.7	25.1	99.9	162	815	48680	54895	56702	4.9	252288	13.1	14	19.9	8.3	3.4	11	8.29	1951260	1030000	757000	51300	1147	69030	1608	97476	FL COUNTIESCOV112020	527.864	387.954	0.824083	49.9554	1780671263	Completed	1
Broward	011	1951260	1748066	943763	992115	610877	618550	271842	306955	256204	289781	15638	17174	314473	26.7	0.3	3.7	25.1	99.9	162	815	48680	54895	56702	4.9	252288	13.1	14	19.9	8.3	3.4	31	8.29	1951260	1030000	757000	51300	1147	69030	1608	97476	FL COUNTIESCOV112020	527.864	387.954	0.824083	49.9554	1780672345	Completed	1
Broward	011	1951260	1748066	943763	992115	610877	618550	271842	306955	256204	289781	15638	17174	314473	26.7	0.3	3.7	25.1	99.9	162	815	48680	54895	56702	4.9	252288	13.1	14	19.9	8.3	3.4	16	8.29	1951260	1030000	757000	51300	1147	69030	1608	97476	FL COUNTIESCOV112020	527.864	387.954	0.824083	49.9554	1780672931	Completed	1
Broward	011	1951260	1748066	943763	992115	610877	618550	271842	306955	256204	289781	15638	17174	314473	26.7	0.3	3.7	25.1	99.9	162	815	48680	54895	56702	4.9	252288	13.1	14	19.9	8.3	3.4	16	8.29	1951260	1030000	757000	51300	1147	69030	1608	97476	FL COUNTIESCOV112020	527.864	387.954	0.824083	49.9554	1780718411	Completed	1
Broward	011	1951260	1748066	943763	992115	610877	618550	271842	306955	256204	289781	15638	17174	314473	26.7	0.3	3.7	25.1	99.9	162	815	48680	54895	56702	4.9	252288	13.1	14	19.9	8.3	3.4	42	8.29	1951260	1030000	757000	51300	1147	69030	1608	97476	FL COUNTIESCOV112020	527.864	387.954	0.824083	49.9554	1780726836	Completed	1
Broward	011	1951260	1748066	943763	992115	610877	618550	271842	306955	256204	289781	15638	17174	314473	26.7	0.3	3.7	25.1	99.9	162	815	48680	54895	56702	4.9	252288	13.1	14	19.9	8.3	3.4	541	8.29	1951260	1030000	757000	51300	1147	69030	1608	97476	FL COUNTIESCOV112020	527.864	387.954	0.824083	49.9554	1780775262	Completed	1
Broward	011	1951260	1748066	943763	992115	610877	618550	271842	306955	256204	289781	15638	17174	314473	26.7	0.3	3.7	25.1	99.9	162	815	48680	54895	56702	4.9	252288	13.1	14	19.9	8.3	3.4		8.29	1951260	1030000	757000	51300	1147	69030	1608	97476	FL COUNTIESCOV112020	527.864	387.954	0.824083	49.9554	1790708865	Completed	1
Broward	011	1951260	1748066	943763	992115	610877	618550	271842	306955	256204	289781	15638	17174	314473	26.7	0.3	3.7	25.1	99.9	162	815	48680	54895	56702	4.9	252288	13.1	14	19.9	8.3	3.4	79	8.29	1951260	1030000	757000	51300	1147	69030	1608	97476	FL COUNTIESCOV112020	527.864	387.954	0.824083	49.9554	1790774511	Completed	1
Broward	011	1951260	1748066	943763	992115	610877	618550	271842	306955	256204	289781	15638	17174	314473	26.7	0.3	3.7	25.1	99.9	162	815	48680	54895	56702	4.9	252288	13.1	14	19.9	8.3	3.4	42	8.29	1951260	1030000	757000	51300	1147	69030	1608	97476	FL COUNTIESCOV112020	527.864	387.954	0.824083	49.9554	1790817286	Completed	1
Broward	011	1951260	1748066	943763	992115	610877	618550	271842	306955	256204	289781	15638	17174	314473	26.7	0.3	3.7	25.1	99.9	162	815	48680	54895	56702	4.9	252288	13.1	14	19.9	8.3	3.4	31	8.29	1951260	1030000	757000	51300	1147	69030	1608	97476	FL COUNTIESCOV112020	527.864	387.954	0.824083	49.9554	1790885390	Completed	1
Broward	011	1951260	1748066	943763	992115	610877	618550	271842	306955	256204	289781	15638	17174	314473	26.7	0.3	3.7	25.1	99.9	162	815	48680	54895	56702	4.9	252288	13.1	14	19.9	8.3	3.4		8.29	1951260	1030000	757000	51300	1147	69030	1608	97476	FL COUNTIESCOV112020	527.864	387.954	0.824083	49.9554	1790897775	Completed	1
Broward	011	1951260	1748066	943763	992115	610877	618550	271842	306955	256204	289781	15638	17174	314473	26.7	0.3	3.7	25.1	99.9	162	815	48680	54895	56702	4.9	252288	13.1	14	19.9	8.3	3.4	541	8.29	1951260	1030000	757000	51300	1147	69030	1608	97476	FL COUNTIESCOV112020	527.864	387.954	0.824083	49.9554	1801060843	Completed	1
Broward	011	1951260	1748066	943763	992115	610877	618550	271842	306955	256204	289781	15638	17174	314473	26.7	0.3	3.7	25.1	99.9	162	815	48680	54895	56702	4.9	252288	13.1	14	19.9	8.3	3.4	42	8.29	1951260	1030000	757000	51300	1147	69030	1608	97476	FL COUNTIESCOV112020	527.864	387.954	0.824083	49.9554	1801834353	Completed	1
Broward	011	1951260	1748066	943763	992115	610877	618550	271842	306955	256204	289781	15638	17174	314473	26.7	0.3	3.7	25.1	99.9	162	815	48680	54895	56702	4.9	252288	13.1	14	19.9	8.3	3.4	541	8.29	1951260	1030000	757000	51300	1147	69030	1608	97476	FL COUNTIESCOV112020	527.864	387.954	0.824083	49.9554	1801882402	Completed	1
Broward	011	1951260	1748066	943763	992115	610877	618550	271842	306955	256204	289781	15638	17174	314473	26.7	0.3	3.7	25.1	99.9	162	815	48680	54895	56702	4.9	252288	13.1	14	19.9	8.3	3.4	49	8.29	1951260	1030000	757000	51300	1147	69030	1608	97476	FL COUNTIESCOV112020	527.864	387.954	0.824083	49.9554	1801885348	Completed	1
Broward	011	1951260	1748066	943763	992115	610877	618550	271842	306955	256204	289781	15638	17174	314473	26.7	0.3	3.7	25.1	99.9	162	815	48680	54895	56702	4.9	252288	13.1	14	19.9	8.3	3.4	75	8.29	1951260	1030000	757000	51300	1147	69030	1608	97476	FL COUNTIESCOV112020	527.864	387.954	0.824083	49.9554	1801885801	Completed	1
Broward	011	1951260	1748066	943763	992115	610877	618550	271842	306955	256204	289781	15638	17174	314473	26.7	0.3	3.7	25.1	99.9	162	815	48680	54895	56702	4.9	252288	13.1	14	19.9	8.3	3.4	75	8.29	1951260	1030000	757000	51300	1147	69030	1608	97476	FL COUNTIESCOV112020	527.864	387.954	0.824083	49.9554	1801966692	Completed	1
Broward	011	1951260	1748066	943763	992115	610877	618550	271842	306955	256204	289781	15638	17174	314473	26.7	0.3	3.7	25.1	99.9	162	815	48680	54895	56702	4.9	252288	13.1	14	19.9	8.3	3.4	79	8.29	1951260	1030000	757000	51300	1147	69030	1608	97476	FL COUNTIESCOV112020	527.864	387.954	0.824083	49.9554	1811069693	Completed	1
Broward	011	1951260	1748066	943763	992115	610877	618550	271842	306955	256204	289781	15638	17174	314473	26.7	0.3	3.7	25.1	99.9	162	815	48680	54895	56702	4.9	252288	13.1	14	19.9	8.3	3.4	66	8.29	1951260	1030000	757000	51300	1147	69030	1608	97476	FL COUNTIESCOV112020	527.864	387.954	0.824083	49.9554	1811150204	Completed	1
Broward	011	1951260	1748066	943763	992115	610877	618550	271842	306955	256204	289781	15638	17174	314473	26.7	0.3	3.7	25.1	99.9	162	815	48680	54895	56702	4.9	252288	13.1	14	19.9	8.3	3.4	15	8.29	1951260	1030000	757000	51300	1147	69030	1608	97476	FL COUNTIESCOV112020	527.864	387.954	0.824083	49.9554	1811199623	Completed	1
Broward	011	1951260	1748066	943763	992115	610877	618550	271842	306955	256204	289781	15638	17174	314473	26.7	0.3	3.7	25.1	99.9	162	815	48680	54895	56702	4.9	252288	13.1	14	19.9	8.3	3.4	75	8.29	1951260	1030000	757000	51300	1147	69030	1608	97476	FL COUNTIESCOV112020	527.864	387.954	0.824083	49.9554	1811283724	Completed	1
Broward	011	1951260	1748066	943763	992115	610877	618550	271842	306955	256204	289781	15638	17174	314473	26.7	0.3	3.7	25.1	99.9	162	815	48680	54895	56702	4.9	252288	13.1	14	19.9	8.3	3.4	31	8.29	1951260	1030000	757000	51300	1147	69030	1608	97476	FL COUNTIESCOV112020	527.864	387.954	0.824083	49.9554	1811335847	Completed	1
Broward	011	1951260	1748066	943763	992115	610877	618550	271842	306955	256204	289781	15638	17174	314473	26.7	0.3	3.7	25.1	99.9	162	815	48680	54895	56702	4.9	252288	13.1	14	19.9	8.3	3.4	541	8.29	1951260	1030000	757000	51300	1147	69030	1608	97476	FL COUNTIESCOV112020	527.864	387.954	0.824083	49.9554	1811906431	Completed	1
Broward	011	1951260	1748066	943763	992115	610877	618550	271842	306955	256204	289781	15638	17174	314473	26.7	0.3	3.7	25.1	99.9	162	815	48680	54895	56702	4.9	252288	13.1	14	19.9	8.3	3.4	541	8.29	1951260	1030000	757000	51300	1147	69030	1608	97476	FL COUNTIESCOV112020	527.864	387.954	0.824083	49.9554	1811989049	Completed	1
Broward	011	1951260	1748066	943763	992115	610877	618550	271842	306955	256204	289781	15638	17174	314473	26.7	0.3	3.7	25.1	99.9	162	815	48680	54895	56702	4.9	252288	13.1	14	19.9	8.3	3.4	541	8.29	1951260	1030000	757000	51300	1147	69030	1608	97476	FL COUNTIESCOV112020	527.864	387.954	0.824083	49.9554	1811989932	Completed	1
Broward	011	1951260	1748066	943763	992115	610877	618550	271842	306955	256204	289781	15638	17174	314473	26.7	0.3	3.7	25.1	99.9	162	815	48680	54895	56702	4.9	252288	13.1	14	19.9	8.3	3.4	49	8.29	1951260	1030000	757000	51300	1147	69030	1608	97476	FL COUNTIESCOV112020	527.864	387.954	0.824083	49.9554	1811994528	Completed	1
Broward	011	1951260	1748066	943763	992115	610877	618550	271842	306955	256204	289781	15638	17174	314473	26.7	0.3	3.7	25.1	99.9	162	815	48680	54895	56702	4.9	252288	13.1	14	19.9	8.3	3.4	541	8.29	1951260	1030000	757000	51300	1147	69030	1608	97476	FL COUNTIESCOV112020	527.864	387.954	0.824083	49.9554	1821044736	Completed	1
Broward	011	1951260	1748066	943763	992115	610877	618550	271842	306955	256204	289781	15638	17174	314473	26.7	0.3	3.7	25.1	99.9	162	815	48680	54895	56702	4.9	252288	13.1	14	19.9	8.3	3.4	42	8.29	1951260	1030000	757000	51300	1147	69030	1608	97476	FL COUNTIESCOV112020	527.864	387.954	0.824083	49.9554	1821079815	Completed	1
Broward	011	1951260	1748066	943763	992115	610877	618550	271842	306955	256204	289781	15638	17174	314473	26.7	0.3	3.7	25.1	99.9	162	815	48680	54895	56702	4.9	252288	13.1	14	19.9	8.3	3.4	31	8.29	1951260	1030000	757000	51300	1147	69030	1608	97476	FL COUNTIESCOV112020	527.864	387.954	0.824083	49.9554	1821085671	Completed	1
Broward	011	1951260	1748066	943763	992115	610877	618550	271842	306955	256204	289781	15638	17174	314473	26.7	0.3	3.7	25.1	99.9	162	815	48680	54895	56702	4.9	252288	13.1	14	19.9	8.3	3.4	541	8.29	1951260	1030000	757000	51300	1147	69030	1608	97476	FL COUNTIESCOV112020	527.864	387.954	0.824083	49.9554	1821094673	Completed	1
Broward	011	1951260	1748066	943763	992115	610877	618550	271842	306955	256204	289781	15638	17174	314473	26.7	0.3	3.7	25.1	99.9	162	815	48680	54895	56702	4.9	252288	13.1	14	19.9	8.3	3.4	541	8.29	1951260	1030000	757000	51300	1147	69030	1608	97476	FL COUNTIESCOV112020	527.864	387.954	0.824083	49.9554	1821165002	Completed	1
Broward	011	1951260	1748066	943763	992115	610877	618550	271842	306955	256204	289781	15638	17174	314473	26.7	0.3	3.7	25.1	99.9	162	815	48680	54895	56702	4.9	252288	13.1	14	19.9	8.3	3.4	16	8.29	1951260	1030000	757000	51300	1147	69030	1608	97476	FL COUNTIESCOV112020	527.864	387.954	0.824083	49.9554	1821206319	Completed	1
Broward	011	1951260	1748066	943763	992115	610877	618550	271842	306955	256204	289781	15638	17174	314473	26.7	0.3	3.7	25.1	99.9	162	815	48680	54895	56702	4.9	252288	13.1	14	19.9	8.3	3.4	75	8.29	1951260	1030000	757000	51300	1147	69030	1608	97476	FL COUNTIESCOV112020	527.864	387.954	0.824083	49.9554	1821432162	Completed	1
Broward	011	1951260	1748066	943763	992115	610877	618550	271842	306955	256204	289781	15638	17174	314473	26.7	0.3	3.7	25.1	99.9	162	815	48680	54895	56702	4.9	252288	13.1	14	19.9	8.3	3.4		8.29	1951260	1030000	757000	51300	1147	69030	1608	97476	FL COUNTIESCOV112020	527.864	387.954	0.824083	49.9554	1831130624	Completed	1
Broward	011	1951260	1748066	943763	992115	610877	618550	271842	306955	256204	289781	15638	17174	314473	26.7	0.3	3.7	25.1	99.9	162	815	48680	54895	56702	4.9	252288	13.1	14	19.9	8.3	3.4		8.29	1951260	1030000	757000	51300	1147	69030	1608	97476	FL COUNTIESCOV112020	527.864	387.954	0.824083	49.9554	1831178706	Completed	1
Broward	011	1951260	1748066	943763	992115	610877	618550	271842	306955	256204	289781	15638	17174	314473	26.7	0.3	3.7	25.1	99.9	162	815	48680	54895	56702	4.9	252288	13.1	14	19.9	8.3	3.4	11	8.29	1951260	1030000	757000	51300	1147	69030	1608	97476	FL COUNTIESCOV112020	527.864	387.954	0.824083	49.9554	1831188390	Completed	1
Broward	011	1951260	1748066	943763	992115	610877	618550	271842	306955	256204	289781	15638	17174	314473	26.7	0.3	3.7	25.1	99.9	162	815	48680	54895	56702	4.9	252288	13.1	14	19.9	8.3	3.4	14	8.29	1951260	1030000	757000	51300	1147	69030	1608	97476	FL COUNTIESCOV112020	527.864	387.954	0.824083	49.9554	1831431121	Completed	1
Broward	011	1951260	1748066	943763	992115	610877	618550	271842	306955	256204	289781	15638	17174	314473	26.7	0.3	3.7	25.1	99.9	162	815	48680	54895	56702	4.9	252288	13.1	14	19.9	8.3	3.4	48	8.29	1951260	1030000	757000	51300	1147	69030	1608	97476	FL COUNTIESCOV112020	527.864	387.954	0.824083	49.9554	1841272325	Completed	1
Broward	011	1951260	1748066	943763	992115	610877	618550	271842	306955	256204	289781	15638	17174	314473	26.7	0.3	3.7	25.1	99.9	162	815	48680	54895	56702	4.9	252288	13.1	14	19.9	8.3	3.4	31	8.29	1951260	1030000	757000	51300	1147	69030	1608	97476	FL COUNTIESCOV112020	527.864	387.954	0.824083	49.9554	1841395167	Completed	1
Broward	011	1951260	1748066	943763	992115	610877	618550	271842	306955	256204	289781	15638	17174	314473	26.7	0.3	3.7	25.1	99.9	162	815	48680	54895	56702	4.9	252288	13.1	14	19.9	8.3	3.4	75	8.29	1951260	1030000	757000	51300	1147	69030	1608	97476	FL COUNTIESCOV112020	527.864	387.954	0.824083	49.9554	1841532512	Completed	1
Broward	011	1951260	1748066	943763	992115	610877	618550	271842	306955	256204	289781	15638	17174	314473	26.7	0.3	3.7	25.1	99.9	162	815	48680	54895	56702	4.9	252288	13.1	14	19.9	8.3	3.4	41	8.29	1951260	1030000	757000	51300	1147	69030	1608	97476	FL COUNTIESCOV112020	527.864	387.954	0.824083	49.9554	1841632924	Completed	1
Broward	011	1951260	1748066	943763	992115	610877	618550	271842	306955	256204	289781	15638	17174	314473	26.7	0.3	3.7	25.1	99.9	162	815	48680	54895	56702	4.9	252288	13.1	14	19.9	8.3	3.4	41	8.29	1951260	1030000	757000	51300	1147	69030	1608	97476	FL COUNTIESCOV112020	527.864	387.954	0.824083	49.9554	1851301840	Completed	1
Broward	011	1951260	1748066	943763	992115	610877	618550	271842	306955	256204	289781	15638	17174	314473	26.7	0.3	3.7	25.1	99.9	162	815	48680	54895	56702	4.9	252288	13.1	14	19.9	8.3	3.4	40	8.29	1951260	1030000	757000	51300	1147	69030	1608	97476	FL COUNTIESCOV112020	527.864	387.954	0.824083	49.9554	1851365977	Completed	1
Broward	011	1951260	1748066	943763	992115	610877	618550	271842	306955	256204	289781	15638	17174	314473	26.7	0.3	3.7	25.1	99.9	162	815	48680	54895	56702	4.9	252288	13.1	14	19.9	8.3	3.4	75	8.29	1951260	1030000	757000	51300	1147	69030	1608	97476	FL COUNTIESCOV112020	527.864	387.954	0.824083	49.9554	1851407431	Completed	1
Broward	011	1951260	1748066	943763	992115	610877	618550	271842	306955	256204	289781	15638	17174	314473	26.7	0.3	3.7	25.1	99.9	162	815	48680	54895	56702	4.9	252288	13.1	14	19.9	8.3	3.4	53	8.29	1951260	1030000	757000	51300	1147	69030	1608	97476	FL COUNTIESCOV112020	527.864	387.954	0.824083	49.9554	1851458640	Completed	1
Broward	011	1951260	1748066	943763	992115	610877	618550	271842	306955	256204	289781	15638	17174	314473	26.7	0.3	3.7	25.1	99.9	162	815	48680	54895	56702	4.9	252288	13.1	14	19.9	8.3	3.4		8.29	1951260	1030000	757000	51300	1147	69030	1608	97476	FL COUNTIESCOV112020	527.864	387.954	0.824083	49.9554	1851464077	Completed	1
Broward	011	1951260	1748066	943763	992115	610877	618550	271842	306955	256204	289781	15638	17174	314473	26.7	0.3	3.7	25.1	99.9	162	815	48680	54895	56702	4.9	252288	13.1	14	19.9	8.3	3.4	75	8.29	1951260	1030000	757000	51300	1147	69030	1608	97476	FL COUNTIESCOV112020	527.864	387.954	0.824083	49.9554	1851508857	Completed	1
Broward	011	1951260	1748066	943763	992115	610877	618550	271842	306955	256204	289781	15638	17174	314473	26.7	0.3	3.7	25.1	99.9	162	815	48680	54895	56702	4.9	252288	13.1	14	19.9	8.3	3.4	541	8.29	1951260	1030000	757000	51300	1147	69030	1608	97476	FL COUNTIESCOV112020	527.864	387.954	0.824083	49.9554	1851525984	Completed	1
Broward	011	1951260	1748066	943763	992115	610877	618550	271842	306955	256204	289781	15638	17174	314473	26.7	0.3	3.7	25.1	99.9	162	815	48680	54895	56702	4.9	252288	13.1	14	19.9	8.3	3.4	41	8.29	1951260	1030000	757000	51300	1147	69030	1608	97476	FL COUNTIESCOV112020	527.864	387.954	0.824083	49.9554	1851547863	Completed	1
Broward	011	1951260	1748066	943763	992115	610877	618550	271842	306955	256204	289781	15638	17174	314473	26.7	0.3	3.7	25.1	99.9	162	815	48680	54895	56702	4.9	252288	13.1	14	19.9	8.3	3.4		8.29	1951260	1030000	757000	51300	1147	69030	1608	97476	FL COUNTIESCOV112020	527.864	387.954	0.824083	49.9554	1851558563	Completed	1
Broward	011	1951260	1748066	943763	992115	610877	618550	271842	306955	256204	289781	15638	17174	314473	26.7	0.3	3.7	25.1	99.9	162	815	48680	54895	56702	4.9	252288	13.1	14	19.9	8.3	3.4	48	8.29	1951260	1030000	757000	51300	1147	69030	1608	97476	FL COUNTIESCOV112020	527.864	387.954	0.824083	49.9554	1851572747	Completed	1
Broward	011	1951260	1748066	943763	992115	610877	618550	271842	306955	256204	289781	15638	17174	314473	26.7	0.3	3.7	25.1	99.9	162	815	48680	54895	56702	4.9	252288	13.1	14	19.9	8.3	3.4	41	8.29	1951260	1030000	757000	51300	1147	69030	1608	97476	FL COUNTIESCOV112020	527.864	387.954	0.824083	49.9554	1861455503	Completed	1
Broward	011	1951260	1748066	943763	992115	610877	618550	271842	306955	256204	289781	15638	17174	314473	26.7	0.3	3.7	25.1	99.9	162	815	48680	54895	56702	4.9	252288	13.1	14	19.9	8.3	3.4	541	8.29	1951260	1030000	757000	51300	1147	69030	1608	97476	FL COUNTIESCOV112020	527.864	387.954	0.824083	49.9554	1861509218	Completed	1
Broward	011	1951260	1748066	943763	992115	610877	618550	271842	306955	256204	289781	15638	17174	314473	26.7	0.3	3.7	25.1	99.9	162	815	48680	54895	56702	4.9	252288	13.1	14	19.9	8.3	3.4	541	8.29	1951260	1030000	757000	51300	1147	69030	1608	97476	FL COUNTIESCOV112020	527.864	387.954	0.824083	49.9554	1861572042	Completed	1
Broward	011	1951260	1748066	943763	992115	610877	618550	271842	306955	256204	289781	15638	17174	314473	26.7	0.3	3.7	25.1	99.9	162	815	48680	54895	56702	4.9	252288	13.1	14	19.9	8.3	3.4	15	8.29	1951260	1030000	757000	51300	1147	69030	1608	97476	FL COUNTIESCOV112020	527.864	387.954	0.824083	49.9554	1861591018	Completed	1
Broward	011	1951260	1748066	943763	992115	610877	618550	271842	306955	256204	289781	15638	17174	314473	26.7	0.3	3.7	25.1	99.9	162	815	48680	54895	56702	4.9	252288	13.1	14	19.9	8.3	3.4		8.29	1951260	1030000	757000	51300	1147	69030	1608	97476	FL COUNTIESCOV112020	527.864	387.954	0.824083	49.9554	1861625378	Completed	1
Broward	011	1951260	1748066	943763	992115	610877	618550	271842	306955	256204	289781	15638	17174	314473	26.7	0.3	3.7	25.1	99.9	162	815	48680	54895	56702	4.9	252288	13.1	14	19.9	8.3	3.4		8.29	1951260	1030000	757000	51300	1147	69030	1608	97476	FL COUNTIESCOV112020	527.864	387.954	0.824083	49.9554	1861756603	Completed	1
Broward	011	1951260	1748066	943763	992115	610877	618550	271842	306955	256204	289781	15638	17174	314473	26.7	0.3	3.7	25.1	99.9	162	815	48680	54895	56702	4.9	252288	13.1	14	19.9	8.3	3.4	541	8.29	1951260	1030000	757000	51300	1147	69030	1608	97476	FL COUNTIESCOV112020	527.864	387.954	0.824083	49.9554	1871704817	Completed	1
Broward	011	1951260	1748066	943763	992115	610877	618550	271842	306955	256204	289781	15638	17174	314473	26.7	0.3	3.7	25.1	99.9	162	815	48680	54895	56702	4.9	252288	13.1	14	19.9	8.3	3.4	541	8.29	1951260	1030000	757000	51300	1147	69030	1608	97476	FL COUNTIESCOV112020	527.864	387.954	0.824083	49.9554	1871824623	Completed	1
Broward	011	1951260	1748066	943763	992115	610877	618550	271842	306955	256204	289781	15638	17174	314473	26.7	0.3	3.7	25.1	99.9	162	815	48680	54895	56702	4.9	252288	13.1	14	19.9	8.3	3.4	541	8.29	1951260	1030000	757000	51300	1147	69030	1608	97476	FL COUNTIESCOV112020	527.864	387.954	0.824083	49.9554	1881898567	Completed	1
Broward	011	1951260	1748066	943763	992115	610877	618550	271842	306955	256204	289781	15638	17174	314473	26.7	0.3	3.7	25.1	99.9	162	815	48680	54895	56702	4.9	252288	13.1	14	19.9	8.3	3.4	53	8.29	1951260	1030000	757000	51300	1147	69030	1608	97476	FL COUNTIESCOV112020	527.864	387.954	0.824083	49.9554	1881922409	Completed	1
Broward	011	1951260	1748066	943763	992115	610877	618550	271842	306955	256204	289781	15638	17174	314473	26.7	0.3	3.7	25.1	99.9	162	815	48680	54895	56702	4.9	252288	13.1	14	19.9	8.3	3.4	13	8.29	1951260	1030000	757000	51300	1147	69030	1608	97476	FL COUNTIESCOV112020	527.864	387.954	0.824083	49.9554	1881983971	Completed	1
Broward	011	1951260	1748066	943763	992115	610877	618550	271842	306955	256204	289781	15638	17174	314473	26.7	0.3	3.7	25.1	99.9	162	815	48680	54895	56702	4.9	252288	13.1	14	19.9	8.3	3.4	541	8.29	1951260	1030000	757000	51300	1147	69030	1608	97476	FL COUNTIESCOV112020	527.864	387.954	0.824083	49.9554	1891704128	Completed	1
Broward	011	1951260	1748066	943763	992115	610877	618550	271842	306955	256204	289781	15638	17174	314473	26.7	0.3	3.7	25.1	99.9	162	815	48680	54895	56702	4.9	252288	13.1	14	19.9	8.3	3.4	75	8.29	1951260	1030000	757000	51300	1147	69030	1608	97476	FL COUNTIESCOV112020	527.864	387.954	0.824083	49.9554	1891784617	Completed	1
Broward	011	1951260	1748066	943763	992115	610877	618550	271842	306955	256204	289781	15638	17174	314473	26.7	0.3	3.7	25.1	99.9	162	815	48680	54895	56702	4.9	252288	13.1	14	19.9	8.3	3.4	541	8.29	1951260	1030000	757000	51300	1147	69030	1608	97476	FL COUNTIESCOV112020	527.864	387.954	0.824083	49.9554	1902105778	Completed	1
Broward	011	1951260	1748066	943763	992115	610877	618550	271842	306955	256204	289781	15638	17174	314473	26.7	0.3	3.7	25.1	99.9	162	815	48680	54895	56702	4.9	252288	13.1	14	19.9	8.3	3.4	541	8.29	1951260	1030000	757000	51300	1147	69030	1608	97476	FL COUNTIESCOV112020	527.864	387.954	0.824083	49.9554	1902898133	Completed	1
Broward	011	1951260	1748066	943763	992115	610877	618550	271842	306955	256204	289781	15638	17174	314473	26.7	0.3	3.7	25.1	99.9	162	815	48680	54895	56702	4.9	252288	13.1	14	19.9	8.3	3.4	541	8.29	1951260	1030000	757000	51300	1147	69030	1608	97476	FL COUNTIESCOV112020	527.864	387.954	0.824083	49.9554	1902914153	Completed	1
Broward	011	1951260	1748066	943763	992115	610877	618550	271842	306955	256204	289781	15638	17174	314473	26.7	0.3	3.7	25.1	99.9	162	815	48680	54895	56702	4.9	252288	13.1	14	19.9	8.3	3.4		8.29	1951260	1030000	757000	51300	1147	69030	1608	97476	FL COUNTIESCOV112020	527.864	387.954	0.824083	49.9554	1902934508	Completed	1
Broward	011	1951260	1748066	943763	992115	610877	618550	271842	306955	256204	289781	15638	17174	314473	26.7	0.3	3.7	25.1	99.9	162	815	48680	54895	56702	4.9	252288	13.1	14	19.9	8.3	3.4	79	8.29	1951260	1030000	757000	51300	1147	69030	1608	97476	FL COUNTIESCOV112020	527.864	387.954	0.824083	49.9554	1902978737	Completed	1
Broward	011	1951260	1748066	943763	992115	610877	618550	271842	306955	256204	289781	15638	17174	314473	26.7	0.3	3.7	25.1	99.9	162	815	48680	54895	56702	4.9	252288	13.1	14	19.9	8.3	3.4	79	8.29	1951260	1030000	757000	51300	1147	69030	1608	97476	FL COUNTIESCOV112020	527.864	387.954	0.824083	49.9554	1902999709	Completed	1
Broward	011	1951260	1748066	943763	992115	610877	618550	271842	306955	256204	289781	15638	17174	314473	26.7	0.3	3.7	25.1	99.9	162	815	48680	54895	56702	4.9	252288	13.1	14	19.9	8.3	3.4	40	8.29	1951260	1030000	757000	51300	1147	69030	1608	97476	FL COUNTIESCOV112020	527.864	387.954	0.824083	49.9554	1912012394	Completed	1
Broward	011	1951260	1748066	943763	992115	610877	618550	271842	306955	256204	289781	15638	17174	314473	26.7	0.3	3.7	25.1	99.9	162	815	48680	54895	56702	4.9	252288	13.1	14	19.9	8.3	3.4	31	8.29	1951260	1030000	757000	51300	1147	69030	1608	97476	FL COUNTIESCOV112020	527.864	387.954	0.824083	49.9554	1912047382	Completed	1
Broward	011	1951260	1748066	943763	992115	610877	618550	271842	306955	256204	289781	15638	17174	314473	26.7	0.3	3.7	25.1	99.9	162	815	48680	54895	56702	4.9	252288	13.1	14	19.9	8.3	3.4	79	8.29	1951260	1030000	757000	51300	1147	69030	1608	97476	FL COUNTIESCOV112020	527.864	387.954	0.824083	49.9554	1912061649	Completed	1
Broward	011	1951260	1748066	943763	992115	610877	618550	271842	306955	256204	289781	15638	17174	314473	26.7	0.3	3.7	25.1	99.9	162	815	48680	54895	56702	4.9	252288	13.1	14	19.9	8.3	3.4	541	8.29	1951260	1030000	757000	51300	1147	69030	1608	97476	FL COUNTIESCOV112020	527.864	387.954	0.824083	49.9554	1912116450	Completed	1
Broward	011	1951260	1748066	943763	992115	610877	618550	271842	306955	256204	289781	15638	17174	314473	26.7	0.3	3.7	25.1	99.9	162	815	48680	54895	56702	4.9	252288	13.1	14	19.9	8.3	3.4		8.29	1951260	1030000	757000	51300	1147	69030	1608	97476	FL COUNTIESCOV112020	527.864	387.954	0.824083	49.9554	1912910993	Completed	1
Broward	011	1951260	1748066	943763	992115	610877	618550	271842	306955	256204	289781	15638	17174	314473	26.7	0.3	3.7	25.1	99.9	162	815	48680	54895	56702	4.9	252288	13.1	14	19.9	8.3	3.4	15	8.29	1951260	1030000	757000	51300	1147	69030	1608	97476	FL COUNTIESCOV112020	527.864	387.954	0.824083	49.9554	1912961855	Completed	1
Broward	011	1951260	1748066	943763	992115	610877	618550	271842	306955	256204	289781	15638	17174	314473	26.7	0.3	3.7	25.1	99.9	162	815	48680	54895	56702	4.9	252288	13.1	14	19.9	8.3	3.4	31	8.29	1951260	1030000	757000	51300	1147	69030	1608	97476	FL COUNTIESCOV112020	527.864	387.954	0.824083	49.9554	1912965930	Completed	1
Broward	011	1951260	1748066	943763	992115	610877	618550	271842	306955	256204	289781	15638	17174	314473	26.7	0.3	3.7	25.1	99.9	162	815	48680	54895	56702	4.9	252288	13.1	14	19.9	8.3	3.4	16	8.29	1951260	1030000	757000	51300	1147	69030	1608	97476	FL COUNTIESCOV112020	527.864	387.954	0.824083	49.9554	1922097963	Completed	1
Broward	011	1951260	1748066	943763	992115	610877	618550	271842	306955	256204	289781	15638	17174	314473	26.7	0.3	3.7	25.1	99.9	162	815	48680	54895	56702	4.9	252288	13.1	14	19.9	8.3	3.4	41	8.29	1951260	1030000	757000	51300	1147	69030	1608	97476	FL COUNTIESCOV112020	527.864	387.954	0.824083	49.9554	1922246388	Completed	1
Broward	011	1951260	1748066	943763	992115	610877	618550	271842	306955	256204	289781	15638	17174	314473	26.7	0.3	3.7	25.1	99.9	162	815	48680	54895	56702	4.9	252288	13.1	14	19.9	8.3	3.4	541	8.29	1951260	1030000	757000	51300	1147	69030	1608	97476	FL COUNTIESCOV112020	527.864	387.954	0.824083	49.9554	1922290402	Completed	1
Broward	011	1951260	1748066	943763	992115	610877	618550	271842	306955	256204	289781	15638	17174	314473	26.7	0.3	3.7	25.1	99.9	162	815	48680	54895	56702	4.9	252288	13.1	14	19.9	8.3	3.4	14	8.29	1951260	1030000	757000	51300	1147	69030	1608	97476	FL COUNTIESCOV112020	527.864	387.954	0.824083	49.9554	1922337211	Completed	1
Broward	011	1951260	1748066	943763	992115	610877	618550	271842	306955	256204	289781	15638	17174	314473	26.7	0.3	3.7	25.1	99.9	162	815	48680	54895	56702	4.9	252288	13.1	14	19.9	8.3	3.4	541	8.29	1951260	1030000	757000	51300	1147	69030	1608	97476	FL COUNTIESCOV112020	527.864	387.954	0.824083	49.9554	1932140225	Completed	1
Broward	011	1951260	1748066	943763	992115	610877	618550	271842	306955	256204	289781	15638	17174	314473	26.7	0.3	3.7	25.1	99.9	162	815	48680	54895	56702	4.9	252288	13.1	14	19.9	8.3	3.4	24	8.29	1951260	1030000	757000	51300	1147	69030	1608	97476	FL COUNTIESCOV112020	527.864	387.954	0.824083	49.9554	1932162682	Completed	1
Broward	011	1951260	1748066	943763	992115	610877	618550	271842	306955	256204	289781	15638	17174	314473	26.7	0.3	3.7	25.1	99.9	162	815	48680	54895	56702	4.9	252288	13.1	14	19.9	8.3	3.4	541	8.29	1951260	1030000	757000	51300	1147	69030	1608	97476	FL COUNTIESCOV112020	527.864	387.954	0.824083	49.9554	1932191053	Completed	1
Broward	011	1951260	1748066	943763	992115	610877	618550	271842	306955	256204	289781	15638	17174	314473	26.7	0.3	3.7	25.1	99.9	162	815	48680	54895	56702	4.9	252288	13.1	14	19.9	8.3	3.4	541	8.29	1951260	1030000	757000	51300	1147	69030	1608	97476	FL COUNTIESCOV112020	527.864	387.954	0.824083	49.9554	1932196797	Completed	1
Broward	011	1951260	1748066	943763	992115	610877	618550	271842	306955	256204	289781	15638	17174	314473	26.7	0.3	3.7	25.1	99.9	162	815	48680	54895	56702	4.9	252288	13.1	14	19.9	8.3	3.4	43	8.29	1951260	1030000	757000	51300	1147	69030	1608	97476	FL COUNTIESCOV112020	527.864	387.954	0.824083	49.9554	1932198777	Completed	1
Broward	011	1951260	1748066	943763	992115	610877	618550	271842	306955	256204	289781	15638	17174	314473	26.7	0.3	3.7	25.1	99.9	162	815	48680	54895	56702	4.9	252288	13.1	14	19.9	8.3	3.4	79	8.29	1951260	1030000	757000	51300	1147	69030	1608	97476	FL COUNTIESCOV112020	527.864	387.954	0.824083	49.9554	1932272010	Completed	1
Broward	011	1951260	1748066	943763	992115	610877	618550	271842	306955	256204	289781	15638	17174	314473	26.7	0.3	3.7	25.1	99.9	162	815	48680	54895	56702	4.9	252288	13.1	14	19.9	8.3	3.4	541	8.29	1951260	1030000	757000	51300	1147	69030	1608	97476	FL COUNTIESCOV112020	527.864	387.954	0.824083	49.9554	1932348059	Completed	1
Broward	011	1951260	1748066	943763	992115	610877	618550	271842	306955	256204	289781	15638	17174	314473	26.7	0.3	3.7	25.1	99.9	162	815	48680	54895	56702	4.9	252288	13.1	14	19.9	8.3	3.4	75	8.29	1951260	1030000	757000	51300	1147	69030	1608	97476	FL COUNTIESCOV112020	527.864	387.954	0.824083	49.9554	1932355138	Completed	1
Broward	011	1951260	1748066	943763	992115	610877	618550	271842	306955	256204	289781	15638	17174	314473	26.7	0.3	3.7	25.1	99.9	162	815	48680	54895	56702	4.9	252288	13.1	14	19.9	8.3	3.4	75	8.29	1951260	1030000	757000	51300	1147	69030	1608	97476	FL COUNTIESCOV112020	527.864	387.954	0.824083	49.9554	1932372927	Completed	1
Broward	011	1951260	1748066	943763	992115	610877	618550	271842	306955	256204	289781	15638	17174	314473	26.7	0.3	3.7	25.1	99.9	162	815	48680	54895	56702	4.9	252288	13.1	14	19.9	8.3	3.4	16	8.29	1951260	1030000	757000	51300	1147	69030	1608	97476	FL COUNTIESCOV112020	527.864	387.954	0.824083	49.9554	1932374071	Completed	1
Broward	011	1951260	1748066	943763	992115	610877	618550	271842	306955	256204	289781	15638	17174	314473	26.7	0.3	3.7	25.1	99.9	162	815	48680	54895	56702	4.9	252288	13.1	14	19.9	8.3	3.4	541	8.29	1951260	1030000	757000	51300	1147	69030	1608	97476	FL COUNTIESCOV112020	527.864	387.954	0.824083	49.9554	1942202395	Completed	1
Broward	011	1951260	1748066	943763	992115	610877	618550	271842	306955	256204	289781	15638	17174	314473	26.7	0.3	3.7	25.1	99.9	162	815	48680	54895	56702	4.9	252288	13.1	14	19.9	8.3	3.4	31	8.29	1951260	1030000	757000	51300	1147	69030	1608	97476	FL COUNTIESCOV112020	527.864	387.954	0.824083	49.9554	1942274667	Completed	1
Broward	011	1951260	1748066	943763	992115	610877	618550	271842	306955	256204	289781	15638	17174	314473	26.7	0.3	3.7	25.1	99.9	162	815	48680	54895	56702	4.9	252288	13.1	14	19.9	8.3	3.4	541	8.29	1951260	1030000	757000	51300	1147	69030	1608	97476	FL COUNTIESCOV112020	527.864	387.954	0.824083	49.9554	1942292123	Completed	1
Broward	011	1951260	1748066	943763	992115	610877	618550	271842	306955	256204	289781	15638	17174	314473	26.7	0.3	3.7	25.1	99.9	162	815	48680	54895	56702	4.9	252288	13.1	14	19.9	8.3	3.4		8.29	1951260	1030000	757000	51300	1147	69030	1608	97476	FL COUNTIESCOV112020	527.864	387.954	0.824083	49.9554	1942598404	Completed	1
Broward	011	1951260	1748066	943763	992115	610877	618550	271842	306955	256204	289781	15638	17174	314473	26.7	0.3	3.7	25.1	99.9	162	815	48680	54895	56702	4.9	252288	13.1	14	19.9	8.3	3.4	15	8.29	1951260	1030000	757000	51300	1147	69030	1608	97476	FL COUNTIESCOV112020	527.864	387.954	0.824083	49.9554	1952318420	Completed	1
Broward	011	1951260	1748066	943763	992115	610877	618550	271842	306955	256204	289781	15638	17174	314473	26.7	0.3	3.7	25.1	99.9	162	815	48680	54895	56702	4.9	252288	13.1	14	19.9	8.3	3.4	541	8.29	1951260	1030000	757000	51300	1147	69030	1608	97476	FL COUNTIESCOV112020	527.864	387.954	0.824083	49.9554	1952329187	Completed	1
Broward	011	1951260	1748066	943763	992115	610877	618550	271842	306955	256204	289781	15638	17174	314473	26.7	0.3	3.7	25.1	99.9	162	815	48680	54895	56702	4.9	252288	13.1	14	19.9	8.3	3.4	541	8.29	1951260	1030000	757000	51300	1147	69030	1608	97476	FL COUNTIESCOV112020	527.864	387.954	0.824083	49.9554	1952395592	Completed	1
Broward	011	1951260	1748066	943763	992115	610877	618550	271842	306955	256204	289781	15638	17174	314473	26.7	0.3	3.7	25.1	99.9	162	815	48680	54895	56702	4.9	252288	13.1	14	19.9	8.3	3.4	541	8.29	1951260	1030000	757000	51300	1147	69030	1608	97476	FL COUNTIESCOV112020	527.864	387.954	0.824083	49.9554	1952542987	Completed	1
Broward	011	1951260	1748066	943763	992115	610877	618550	271842	306955	256204	289781	15638	17174	314473	26.7	0.3	3.7	25.1	99.9	162	815	48680	54895	56702	4.9	252288	13.1	14	19.9	8.3	3.4	541	8.29	1951260	1030000	757000	51300	1147	69030	1608	97476	FL COUNTIESCOV112020	527.864	387.954	0.824083	49.9554	1952582579	Completed	1
Broward	011	1951260	1748066	943763	992115	610877	618550	271842	306955	256204	289781	15638	17174	314473	26.7	0.3	3.7	25.1	99.9	162	815	48680	54895	56702	4.9	252288	13.1	14	19.9	8.3	3.4	541	8.29	1951260	1030000	757000	51300	1147	69030	1608	97476	FL COUNTIESCOV112020	527.864	387.954	0.824083	49.9554	1962722876	Completed	1
Broward	011	1951260	1748066	943763	992115	610877	618550	271842	306955	256204	289781	15638	17174	314473	26.7	0.3	3.7	25.1	99.9	162	815	48680	54895	56702	4.9	252288	13.1	14	19.9	8.3	3.4	15	8.29	1951260	1030000	757000	51300	1147	69030	1608	97476	FL COUNTIESCOV112020	527.864	387.954	0.824083	49.9554	1962727917	Completed	1
Broward	011	1951260	1748066	943763	992115	610877	618550	271842	306955	256204	289781	15638	17174	314473	26.7	0.3	3.7	25.1	99.9	162	815	48680	54895	56702	4.9	252288	13.1	14	19.9	8.3	3.4	24	8.29	1951260	1030000	757000	51300	1147	69030	1608	97476	FL COUNTIESCOV112020	527.864	387.954	0.824083	49.9554	1972588762	Completed	1
Broward	011	1951260	1748066	943763	992115	610877	618550	271842	306955	256204	289781	15638	17174	314473	26.7	0.3	3.7	25.1	99.9	162	815	48680	54895	56702	4.9	252288	13.1	14	19.9	8.3	3.4	42	8.29	1951260	1030000	757000	51300	1147	69030	1608	97476	FL COUNTIESCOV112020	527.864	387.954	0.824083	49.9554	1972591485	Completed	1
Broward	011	1951260	1748066	943763	992115	610877	618550	271842	306955	256204	289781	15638	17174	314473	26.7	0.3	3.7	25.1	99.9	162	815	48680	54895	56702	4.9	252288	13.1	14	19.9	8.3	3.4	75	8.29	1951260	1030000	757000	51300	1147	69030	1608	97476	FL COUNTIESCOV112020	527.864	387.954	0.824083	49.9554	1972648582	Completed	1
Broward	011	1951260	1748066	943763	992115	610877	618550	271842	306955	256204	289781	15638	17174	314473	26.7	0.3	3.7	25.1	99.9	162	815	48680	54895	56702	4.9	252288	13.1	14	19.9	8.3	3.4	30	8.29	1951260	1030000	757000	51300	1147	69030	1608	97476	FL COUNTIESCOV112020	527.864	387.954	0.824083	49.9554	1972689107	Completed	1
Broward	011	1951260	1748066	943763	992115	610877	618550	271842	306955	256204	289781	15638	17174	314473	26.7	0.3	3.7	25.1	99.9	162	815	48680	54895	56702	4.9	252288	13.1	14	19.9	8.3	3.4	31	8.29	1951260	1030000	757000	51300	1147	69030	1608	97476	FL COUNTIESCOV112020	527.864	387.954	0.824083	49.9554	1972694644	Completed	1
Broward	011	1951260	1748066	943763	992115	610877	618550	271842	306955	256204	289781	15638	17174	314473	26.7	0.3	3.7	25.1	99.9	162	815	48680	54895	56702	4.9	252288	13.1	14	19.9	8.3	3.4	41	8.29	1951260	1030000	757000	51300	1147	69030	1608	97476	FL COUNTIESCOV112020	527.864	387.954	0.824083	49.9554	1972696177	Completed	1
Broward	011	1951260	1748066	943763	992115	610877	618550	271842	306955	256204	289781	15638	17174	314473	26.7	0.3	3.7	25.1	99.9	162	815	48680	54895	56702	4.9	252288	13.1	14	19.9	8.3	3.4	541	8.29	1951260	1030000	757000	51300	1147	69030	1608	97476	FL COUNTIESCOV112020	527.864	387.954	0.824083	49.9554	1972703676	Completed	1
Broward	011	1951260	1748066	943763	992115	610877	618550	271842	306955	256204	289781	15638	17174	314473	26.7	0.3	3.7	25.1	99.9	162	815	48680	54895	56702	4.9	252288	13.1	14	19.9	8.3	3.4	75	8.29	1951260	1030000	757000	51300	1147	69030	1608	97476	FL COUNTIESCOV112020	527.864	387.954	0.824083	49.9554	1972738466	Completed	1
Broward	011	1951260	1748066	943763	992115	610877	618550	271842	306955	256204	289781	15638	17174	314473	26.7	0.3	3.7	25.1	99.9	162	815	48680	54895	56702	4.9	252288	13.1	14	19.9	8.3	3.4	40	8.29	1951260	1030000	757000	51300	1147	69030	1608	97476	FL COUNTIESCOV112020	527.864	387.954	0.824083	49.9554	1972762227	Completed	1
Broward	011	1951260	1748066	943763	992115	610877	618550	271842	306955	256204	289781	15638	17174	314473	26.7	0.3	3.7	25.1	99.9	162	815	48680	54895	56702	4.9	252288	13.1	14	19.9	8.3	3.4	75	8.29	1951260	1030000	757000	51300	1147	69030	1608	97476	FL COUNTIESCOV112020	527.864	387.954	0.824083	49.9554	1972765048	Completed	1
Broward	011	1951260	1748066	943763	992115	610877	618550	271842	306955	256204	289781	15638	17174	314473	26.7	0.3	3.7	25.1	99.9	162	815	48680	54895	56702	4.9	252288	13.1	14	19.9	8.3	3.4	41	8.29	1951260	1030000	757000	51300	1147	69030	1608	97476	FL COUNTIESCOV112020	527.864	387.954	0.824083	49.9554	1972772994	Completed	1
Broward	011	1951260	1748066	943763	992115	610877	618550	271842	306955	256204	289781	15638	17174	314473	26.7	0.3	3.7	25.1	99.9	162	815	48680	54895	56702	4.9	252288	13.1	14	19.9	8.3	3.4	48	8.29	1951260	1030000	757000	51300	1147	69030	1608	97476	FL COUNTIESCOV112020	527.864	387.954	0.824083	49.9554	1982686275	Completed	1
Broward	011	1951260	1748066	943763	992115	610877	618550	271842	306955	256204	289781	15638	17174	314473	26.7	0.3	3.7	25.1	99.9	162	815	48680	54895	56702	4.9	252288	13.1	14	19.9	8.3	3.4	41	8.29	1951260	1030000	757000	51300	1147	69030	1608	97476	FL COUNTIESCOV112020	527.864	387.954	0.824083	49.9554	1982693545	Completed	1
Broward	011	1951260	1748066	943763	992115	610877	618550	271842	306955	256204	289781	15638	17174	314473	26.7	0.3	3.7	25.1	99.9	162	815	48680	54895	56702	4.9	252288	13.1	14	19.9	8.3	3.4	31	8.29	1951260	1030000	757000	51300	1147	69030	1608	97476	FL COUNTIESCOV112020	527.864	387.954	0.824083	49.9554	1982760724	Completed	1
Broward	011	1951260	1748066	943763	992115	610877	618550	271842	306955	256204	289781	15638	17174	314473	26.7	0.3	3.7	25.1	99.9	162	815	48680	54895	56702	4.9	252288	13.1	14	19.9	8.3	3.4	40	8.29	1951260	1030000	757000	51300	1147	69030	1608	97476	FL COUNTIESCOV112020	527.864	387.954	0.824083	49.9554	1982778841	Completed	1
Broward	011	1951260	1748066	943763	992115	610877	618550	271842	306955	256204	289781	15638	17174	314473	26.7	0.3	3.7	25.1	99.9	162	815	48680	54895	56702	4.9	252288	13.1	14	19.9	8.3	3.4	75	8.29	1951260	1030000	757000	51300	1147	69030	1608	97476	FL COUNTIESCOV112020	527.864	387.954	0.824083	49.9554	1982790168	Completed	1
Broward	011	1951260	1748066	943763	992115	610877	618550	271842	306955	256204	289781	15638	17174	314473	26.7	0.3	3.7	25.1	99.9	162	815	48680	54895	56702	4.9	252288	13.1	14	19.9	8.3	3.4	16	8.29	1951260	1030000	757000	51300	1147	69030	1608	97476	FL COUNTIESCOV112020	527.864	387.954	0.824083	49.9554	1982832283	Completed	1
Broward	011	1951260	1748066	943763	992115	610877	618550	271842	306955	256204	289781	15638	17174	314473	26.7	0.3	3.7	25.1	99.9	162	815	48680	54895	56702	4.9	252288	13.1	14	19.9	8.3	3.4	41	8.29	1951260	1030000	757000	51300	1147	69030	1608	97476	FL COUNTIESCOV112020	527.864	387.954	0.824083	49.9554	1982834032	Completed	1
Broward	011	1951260	1748066	943763	992115	610877	618550	271842	306955	256204	289781	15638	17174	314473	26.7	0.3	3.7	25.1	99.9	162	815	48680	54895	56702	4.9	252288	13.1	14	19.9	8.3	3.4	41	8.29	1951260	1030000	757000	51300	1147	69030	1608	97476	FL COUNTIESCOV112020	527.864	387.954	0.824083	49.9554	1982840617	Completed	1
Broward	011	1951260	1748066	943763	992115	610877	618550	271842	306955	256204	289781	15638	17174	314473	26.7	0.3	3.7	25.1	99.9	162	815	48680	54895	56702	4.9	252288	13.1	14	19.9	8.3	3.4	541	8.29	1951260	1030000	757000	51300	1147	69030	1608	97476	FL COUNTIESCOV112020	527.864	387.954	0.824083	49.9554	1982844791	Completed	1
Broward	011	1951260	1748066	943763	992115	610877	618550	271842	306955	256204	289781	15638	17174	314473	26.7	0.3	3.7	25.1	99.9	162	815	48680	54895	56702	4.9	252288	13.1	14	19.9	8.3	3.4	541	8.29	1951260	1030000	757000	51300	1147	69030	1608	97476	FL COUNTIESCOV112020	527.864	387.954	0.824083	49.9554	1992714562	Completed	1
Broward	011	1951260	1748066	943763	992115	610877	618550	271842	306955	256204	289781	15638	17174	314473	26.7	0.3	3.7	25.1	99.9	162	815	48680	54895	56702	4.9	252288	13.1	14	19.9	8.3	3.4	541	8.29	1951260	1030000	757000	51300	1147	69030	1608	97476	FL COUNTIESCOV112020	527.864	387.954	0.824083	49.9554	1992746184	Completed	1
Broward	011	1951260	1748066	943763	992115	610877	618550	271842	306955	256204	289781	15638	17174	314473	26.7	0.3	3.7	25.1	99.9	162	815	48680	54895	56702	4.9	252288	13.1	14	19.9	8.3	3.4	541	8.29	1951260	1030000	757000	51300	1147	69030	1608	97476	FL COUNTIESCOV112020	527.864	387.954	0.824083	49.9554	1992909717	Completed	1
Calhoun	013	14587	14625	7905	6578	6266	5633	1306	606	1287	596	19	10	2578	13.8	1.1	1.4	5.2	34.5		17	26108	36237	37612	2.3	2650	21.1	12.9	18.2	7.8	4.1		0.06	14587				8	545	21	813	FL COUNTIESCOV112020			1.43964	55.7346	1164400255	Completed	1
Calhoun	013	14587	14625	7905	6578	6266	5633	1306	606	1287	596	19	10	2578	13.8	1.1	1.4	5.2	34.5		17	26108	36237	37612	2.3	2650	21.1	12.9	18.2	7.8	4.1		0.06	14587				8	545	21	813	FL COUNTIESCOV112020			1.43964	55.7346	1467520114	Completed	1
Calhoun	013	14587	14625	7905	6578	6266	5633	1306	606	1287	596	19	10	2578	13.8	1.1	1.4	5.2	34.5		17	26108	36237	37612	2.3	2650	21.1	12.9	18.2	7.8	4.1		0.06	14587				8	545	21	813	FL COUNTIESCOV112020			1.43964	55.7346	1629072293	Completed	1
Calhoun	013	14587	14625	7905	6578	6266	5633	1306	606	1287	596	19	10	2578	13.8	1.1	1.4	5.2	34.5		17	26108	36237	37612	2.3	2650	21.1	12.9	18.2	7.8	4.1		0.06	14587				8	545	21	813	FL COUNTIESCOV112020			1.43964	55.7346	1629327960	Completed	1
Calhoun	013	14587	14625	7905	6578	6266	5633	1306	606	1287	596	19	10	2578	13.8	1.1	1.4	5.2	34.5		17	26108	36237	37612	2.3	2650	21.1	12.9	18.2	7.8	4.1		0.06	14587				8	545	21	813	FL COUNTIESCOV112020			1.43964	55.7346	1710036017	Completed	1
Calhoun	013	14587	14625	7905	6578	6266	5633	1306	606	1287	596	19	10	2578	13.8	1.1	1.4	5.2	34.5		17	26108	36237	37612	2.3	2650	21.1	12.9	18.2	7.8	4.1		0.06	14587				8	545	21	813	FL COUNTIESCOV112020			1.43964	55.7346	1730245846	Completed	1
Calhoun	013	14587	14625	7905	6578	6266	5633	1306	606	1287	596	19	10	2578	13.8	1.1	1.4	5.2	34.5		17	26108	36237	37612	2.3	2650	21.1	12.9	18.2	7.8	4.1		0.06	14587				8	545	21	813	FL COUNTIESCOV112020			1.43964	55.7346	1841267010	Completed	1
Charlotte	015	184998	159978	88693	93340	79880	84715	5873	5163	5426	4715	447	448	71802	5.7	0.3	1.1	5.8	90.6	61	173	40557	46511	51583	3.2	19300	10.8	12	19.2	9.4	4	13	0.44	184998	23400	138000	44400	108	2563	176	4425	FL COUNTIESCOV112020	126.488	745.954	0.951362	23.9192	1033272331	Completed	1
Charlotte	015	184998	159978	88693	93340	79880	84715	5873	5163	5426	4715	447	448	71802	5.7	0.3	1.1	5.8	90.6	61	173	40557	46511	51583	3.2	19300	10.8	12	19.2	9.4	4	14	0.44	184998	23400	138000	44400	108	2563	176	4425	FL COUNTIESCOV112020	126.488	745.954	0.951362	23.9192	1043465339	Completed	1
Charlotte	015	184998	159978	88693	93340	79880	84715	5873	5163	5426	4715	447	448	71802	5.7	0.3	1.1	5.8	90.6	61	173	40557	46511	51583	3.2	19300	10.8	12	19.2	9.4	4		0.44	184998	23400	138000	44400	108	2563	176	4425	FL COUNTIESCOV112020	126.488	745.954	0.951362	23.9192	1053598078	Completed	1
Charlotte	015	184998	159978	88693	93340	79880	84715	5873	5163	5426	4715	447	448	71802	5.7	0.3	1.1	5.8	90.6	61	173	40557	46511	51583	3.2	19300	10.8	12	19.2	9.4	4	13	0.44	184998	23400	138000	44400	108	2563	176	4425	FL COUNTIESCOV112020	126.488	745.954	0.951362	23.9192	1063791291	Completed	1
Charlotte	015	184998	159978	88693	93340	79880	84715	5873	5163	5426	4715	447	448	71802	5.7	0.3	1.1	5.8	90.6	61	173	40557	46511	51583	3.2	19300	10.8	12	19.2	9.4	4	13	0.44	184998	23400	138000	44400	108	2563	176	4425	FL COUNTIESCOV112020	126.488	745.954	0.951362	23.9192	1083859326	Completed	1
Charlotte	015	184998	159978	88693	93340	79880	84715	5873	5163	5426	4715	447	448	71802	5.7	0.3	1.1	5.8	90.6	61	173	40557	46511	51583	3.2	19300	10.8	12	19.2	9.4	4		0.44	184998	23400	138000	44400	108	2563	176	4425	FL COUNTIESCOV112020	126.488	745.954	0.951362	23.9192	1124038013	Completed	1
Charlotte	015	184998	159978	88693	93340	79880	84715	5873	5163	5426	4715	447	448	71802	5.7	0.3	1.1	5.8	90.6	61	173	40557	46511	51583	3.2	19300	10.8	12	19.2	9.4	4	36	0.44	184998	23400	138000	44400	108	2563	176	4425	FL COUNTIESCOV112020	126.488	745.954	0.951362	23.9192	1134221997	Completed	1
Charlotte	015	184998	159978	88693	93340	79880	84715	5873	5163	5426	4715	447	448	71802	5.7	0.3	1.1	5.8	90.6	61	173	40557	46511	51583	3.2	19300	10.8	12	19.2	9.4	4		0.44	184998	23400	138000	44400	108	2563	176	4425	FL COUNTIESCOV112020	126.488	745.954	0.951362	23.9192	1164528816	Completed	1
Charlotte	015	184998	159978	88693	93340	79880	84715	5873	5163	5426	4715	447	448	71802	5.7	0.3	1.1	5.8	90.6	61	173	40557	46511	51583	3.2	19300	10.8	12	19.2	9.4	4	36	0.44	184998	23400	138000	44400	108	2563	176	4425	FL COUNTIESCOV112020	126.488	745.954	0.951362	23.9192	1184697781	Completed	1
Charlotte	015	184998	159978	88693	93340	79880	84715	5873	5163	5426	4715	447	448	71802	5.7	0.3	1.1	5.8	90.6	61	173	40557	46511	51583	3.2	19300	10.8	12	19.2	9.4	4	36	0.44	184998	23400	138000	44400	108	2563	176	4425	FL COUNTIESCOV112020	126.488	745.954	0.951362	23.9192	1184919334	Completed	1
Charlotte	015	184998	159978	88693	93340	79880	84715	5873	5163	5426	4715	447	448	71802	5.7	0.3	1.1	5.8	90.6	61	173	40557	46511	51583	3.2	19300	10.8	12	19.2	9.4	4	13	0.44	184998	23400	138000	44400	108	2563	176	4425	FL COUNTIESCOV112020	126.488	745.954	0.951362	23.9192	1205992450	Completed	1
Charlotte	015	184998	159978	88693	93340	79880	84715	5873	5163	5426	4715	447	448	71802	5.7	0.3	1.1	5.8	90.6	61	173	40557	46511	51583	3.2	19300	10.8	12	19.2	9.4	4	36	0.44	184998	23400	138000	44400	108	2563	176	4425	FL COUNTIESCOV112020	126.488	745.954	0.951362	23.9192	1225038144	Completed	1
Charlotte	015	184998	159978	88693	93340	79880	84715	5873	5163	5426	4715	447	448	71802	5.7	0.3	1.1	5.8	90.6	61	173	40557	46511	51583	3.2	19300	10.8	12	19.2	9.4	4	36	0.44	184998	23400	138000	44400	108	2563	176	4425	FL COUNTIESCOV112020	126.488	745.954	0.951362	23.9192	1235427493	Completed	1
Charlotte	015	184998	159978	88693	93340	79880	84715	5873	5163	5426	4715	447	448	71802	5.7	0.3	1.1	5.8	90.6	61	173	40557	46511	51583	3.2	19300	10.8	12	19.2	9.4	4	13	0.44	184998	23400	138000	44400	108	2563	176	4425	FL COUNTIESCOV112020	126.488	745.954	0.951362	23.9192	1245333756	Completed	1
Charlotte	015	184998	159978	88693	93340	79880	84715	5873	5163	5426	4715	447	448	71802	5.7	0.3	1.1	5.8	90.6	61	173	40557	46511	51583	3.2	19300	10.8	12	19.2	9.4	4		0.44	184998	23400	138000	44400	108	2563	176	4425	FL COUNTIESCOV112020	126.488	745.954	0.951362	23.9192	1255426052	Completed	1
Charlotte	015	184998	159978	88693	93340	79880	84715	5873	5163	5426	4715	447	448	71802	5.7	0.3	1.1	5.8	90.6	61	173	40557	46511	51583	3.2	19300	10.8	12	19.2	9.4	4		0.44	184998	23400	138000	44400	108	2563	176	4425	FL COUNTIESCOV112020	126.488	745.954	0.951362	23.9192	1275589681	Completed	1
Charlotte	015	184998	159978	88693	93340	79880	84715	5873	5163	5426	4715	447	448	71802	5.7	0.3	1.1	5.8	90.6	61	173	40557	46511	51583	3.2	19300	10.8	12	19.2	9.4	4		0.44	184998	23400	138000	44400	108	2563	176	4425	FL COUNTIESCOV112020	126.488	745.954	0.951362	23.9192	1285064816	Completed	1
Charlotte	015	184998	159978	88693	93340	79880	84715	5873	5163	5426	4715	447	448	71802	5.7	0.3	1.1	5.8	90.6	61	173	40557	46511	51583	3.2	19300	10.8	12	19.2	9.4	4	36	0.44	184998	23400	138000	44400	108	2563	176	4425	FL COUNTIESCOV112020	126.488	745.954	0.951362	23.9192	1336121250	Completed	1
Charlotte	015	184998	159978	88693	93340	79880	84715	5873	5163	5426	4715	447	448	71802	5.7	0.3	1.1	5.8	90.6	61	173	40557	46511	51583	3.2	19300	10.8	12	19.2	9.4	4		0.44	184998	23400	138000	44400	108	2563	176	4425	FL COUNTIESCOV112020	126.488	745.954	0.951362	23.9192	1356354369	Completed	1
Charlotte	015	184998	159978	88693	93340	79880	84715	5873	5163	5426	4715	447	448	71802	5.7	0.3	1.1	5.8	90.6	61	173	40557	46511	51583	3.2	19300	10.8	12	19.2	9.4	4	14	0.44	184998	23400	138000	44400	108	2563	176	4425	FL COUNTIESCOV112020	126.488	745.954	0.951362	23.9192	1366424376	Completed	1
Charlotte	015	184998	159978	88693	93340	79880	84715	5873	5163	5426	4715	447	448	71802	5.7	0.3	1.1	5.8	90.6	61	173	40557	46511	51583	3.2	19300	10.8	12	19.2	9.4	4	14	0.44	184998	23400	138000	44400	108	2563	176	4425	FL COUNTIESCOV112020	126.488	745.954	0.951362	23.9192	1437518198	Completed	1
Charlotte	015	184998	159978	88693	93340	79880	84715	5873	5163	5426	4715	447	448	71802	5.7	0.3	1.1	5.8	90.6	61	173	40557	46511	51583	3.2	19300	10.8	12	19.2	9.4	4	13	0.44	184998	23400	138000	44400	108	2563	176	4425	FL COUNTIESCOV112020	126.488	745.954	0.951362	23.9192	1447301783	Completed	1
Charlotte	015	184998	159978	88693	93340	79880	84715	5873	5163	5426	4715	447	448	71802	5.7	0.3	1.1	5.8	90.6	61	173	40557	46511	51583	3.2	19300	10.8	12	19.2	9.4	4	14	0.44	184998	23400	138000	44400	108	2563	176	4425	FL COUNTIESCOV112020	126.488	745.954	0.951362	23.9192	1467416982	Completed	1
Charlotte	015	184998	159978	88693	93340	79880	84715	5873	5163	5426	4715	447	448	71802	5.7	0.3	1.1	5.8	90.6	61	173	40557	46511	51583	3.2	19300	10.8	12	19.2	9.4	4		0.44	184998	23400	138000	44400	108	2563	176	4425	FL COUNTIESCOV112020	126.488	745.954	0.951362	23.9192	1467680272	Completed	1
Charlotte	015	184998	159978	88693	93340	79880	84715	5873	5163	5426	4715	447	448	71802	5.7	0.3	1.1	5.8	90.6	61	173	40557	46511	51583	3.2	19300	10.8	12	19.2	9.4	4		0.44	184998	23400	138000	44400	108	2563	176	4425	FL COUNTIESCOV112020	126.488	745.954	0.951362	23.9192	1487745246	Completed	1
Charlotte	015	184998	159978	88693	93340	79880	84715	5873	5163	5426	4715	447	448	71802	5.7	0.3	1.1	5.8	90.6	61	173	40557	46511	51583	3.2	19300	10.8	12	19.2	9.4	4	36	0.44	184998	23400	138000	44400	108	2563	176	4425	FL COUNTIESCOV112020	126.488	745.954	0.951362	23.9192	1497868087	Completed	1
Charlotte	015	184998	159978	88693	93340	79880	84715	5873	5163	5426	4715	447	448	71802	5.7	0.3	1.1	5.8	90.6	61	173	40557	46511	51583	3.2	19300	10.8	12	19.2	9.4	4	36	0.44	184998	23400	138000	44400	108	2563	176	4425	FL COUNTIESCOV112020	126.488	745.954	0.951362	23.9192	1528016706	Completed	1
Charlotte	015	184998	159978	88693	93340	79880	84715	5873	5163	5426	4715	447	448	71802	5.7	0.3	1.1	5.8	90.6	61	173	40557	46511	51583	3.2	19300	10.8	12	19.2	9.4	4	36	0.44	184998	23400	138000	44400	108	2563	176	4425	FL COUNTIESCOV112020	126.488	745.954	0.951362	23.9192	1538132105	Completed	1
Charlotte	015	184998	159978	88693	93340	79880	84715	5873	5163	5426	4715	447	448	71802	5.7	0.3	1.1	5.8	90.6	61	173	40557	46511	51583	3.2	19300	10.8	12	19.2	9.4	4	36	0.44	184998	23400	138000	44400	108	2563	176	4425	FL COUNTIESCOV112020	126.488	745.954	0.951362	23.9192	1558617589	Completed	1
Charlotte	015	184998	159978	88693	93340	79880	84715	5873	5163	5426	4715	447	448	71802	5.7	0.3	1.1	5.8	90.6	61	173	40557	46511	51583	3.2	19300	10.8	12	19.2	9.4	4	14	0.44	184998	23400	138000	44400	108	2563	176	4425	FL COUNTIESCOV112020	126.488	745.954	0.951362	23.9192	1588646509	Completed	1
Charlotte	015	184998	159978	88693	93340	79880	84715	5873	5163	5426	4715	447	448	71802	5.7	0.3	1.1	5.8	90.6	61	173	40557	46511	51583	3.2	19300	10.8	12	19.2	9.4	4	13	0.44	184998	23400	138000	44400	108	2563	176	4425	FL COUNTIESCOV112020	126.488	745.954	0.951362	23.9192	1598756918	Completed	1
Charlotte	015	184998	159978	88693	93340	79880	84715	5873	5163	5426	4715	447	448	71802	5.7	0.3	1.1	5.8	90.6	61	173	40557	46511	51583	3.2	19300	10.8	12	19.2	9.4	4	36	0.44	184998	23400	138000	44400	108	2563	176	4425	FL COUNTIESCOV112020	126.488	745.954	0.951362	23.9192	1619293180	Completed	1
Charlotte	015	184998	159978	88693	93340	79880	84715	5873	5163	5426	4715	447	448	71802	5.7	0.3	1.1	5.8	90.6	61	173	40557	46511	51583	3.2	19300	10.8	12	19.2	9.4	4		0.44	184998	23400	138000	44400	108	2563	176	4425	FL COUNTIESCOV112020	126.488	745.954	0.951362	23.9192	1629208905	Completed	1
Charlotte	015	184998	159978	88693	93340	79880	84715	5873	5163	5426	4715	447	448	71802	5.7	0.3	1.1	5.8	90.6	61	173	40557	46511	51583	3.2	19300	10.8	12	19.2	9.4	4	13	0.44	184998	23400	138000	44400	108	2563	176	4425	FL COUNTIESCOV112020	126.488	745.954	0.951362	23.9192	1669454252	Completed	1
Charlotte	015	184998	159978	88693	93340	79880	84715	5873	5163	5426	4715	447	448	71802	5.7	0.3	1.1	5.8	90.6	61	173	40557	46511	51583	3.2	19300	10.8	12	19.2	9.4	4	14	0.44	184998	23400	138000	44400	108	2563	176	4425	FL COUNTIESCOV112020	126.488	745.954	0.951362	23.9192	1669782959	Completed	1
Charlotte	015	184998	159978	88693	93340	79880	84715	5873	5163	5426	4715	447	448	71802	5.7	0.3	1.1	5.8	90.6	61	173	40557	46511	51583	3.2	19300	10.8	12	19.2	9.4	4	13	0.44	184998	23400	138000	44400	108	2563	176	4425	FL COUNTIESCOV112020	126.488	745.954	0.951362	23.9192	1700270394	Completed	1
Charlotte	015	184998	159978	88693	93340	79880	84715	5873	5163	5426	4715	447	448	71802	5.7	0.3	1.1	5.8	90.6	61	173	40557	46511	51583	3.2	19300	10.8	12	19.2	9.4	4	14	0.44	184998	23400	138000	44400	108	2563	176	4425	FL COUNTIESCOV112020	126.488	745.954	0.951362	23.9192	1740341700	Completed	1
Charlotte	015	184998	159978	88693	93340	79880	84715	5873	5163	5426	4715	447	448	71802	5.7	0.3	1.1	5.8	90.6	61	173	40557	46511	51583	3.2	19300	10.8	12	19.2	9.4	4	36	0.44	184998	23400	138000	44400	108	2563	176	4425	FL COUNTIESCOV112020	126.488	745.954	0.951362	23.9192	1760488464	Completed	1
Charlotte	015	184998	159978	88693	93340	79880	84715	5873	5163	5426	4715	447	448	71802	5.7	0.3	1.1	5.8	90.6	61	173	40557	46511	51583	3.2	19300	10.8	12	19.2	9.4	4	14	0.44	184998	23400	138000	44400	108	2563	176	4425	FL COUNTIESCOV112020	126.488	745.954	0.951362	23.9192	1790066850	Completed	1
Charlotte	015	184998	159978	88693	93340	79880	84715	5873	5163	5426	4715	447	448	71802	5.7	0.3	1.1	5.8	90.6	61	173	40557	46511	51583	3.2	19300	10.8	12	19.2	9.4	4	36	0.44	184998	23400	138000	44400	108	2563	176	4425	FL COUNTIESCOV112020	126.488	745.954	0.951362	23.9192	1902003205	Completed	1
Charlotte	015	184998	159978	88693	93340	79880	84715	5873	5163	5426	4715	447	448	71802	5.7	0.3	1.1	5.8	90.6	61	173	40557	46511	51583	3.2	19300	10.8	12	19.2	9.4	4		0.44	184998	23400	138000	44400	108	2563	176	4425	FL COUNTIESCOV112020	126.488	745.954	0.951362	23.9192	1952431579	Completed	1
Charlotte	015	184998	159978	88693	93340	79880	84715	5873	5163	5426	4715	447	448	71802	5.7	0.3	1.1	5.8	90.6	61	173	40557	46511	51583	3.2	19300	10.8	12	19.2	9.4	4	13	0.44	184998	23400	138000	44400	108	2563	176	4425	FL COUNTIESCOV112020	126.488	745.954	0.951362	23.9192	1962848333	Completed	1
Citrus	017	147929	141236	70545	75102	65734	70007	2303	2183	2101	2006	202	177	52302	2.8	0.3	0.8	4.7	57.9	15	250	37379	40574	43147	2.4	20654	14.4	17.4	18	7.1	5.2	14	0.28	147929	15000	125000	39100	50	1975	150	4086	FL COUNTIESCOV112020	101.4	845	1.014	27.6214	1033295811	Completed	1
Citrus	017	147929	141236	70545	75102	65734	70007	2303	2183	2101	2006	202	177	52302	2.8	0.3	0.8	4.7	57.9	15	250	37379	40574	43147	2.4	20654	14.4	17.4	18	7.1	5.2	14	0.28	147929	15000	125000	39100	50	1975	150	4086	FL COUNTIESCOV112020	101.4	845	1.014	27.6214	1063714830	Completed	1
Citrus	017	147929	141236	70545	75102	65734	70007	2303	2183	2101	2006	202	177	52302	2.8	0.3	0.8	4.7	57.9	15	250	37379	40574	43147	2.4	20654	14.4	17.4	18	7.1	5.2	14	0.28	147929	15000	125000	39100	50	1975	150	4086	FL COUNTIESCOV112020	101.4	845	1.014	27.6214	1124104906	Completed	1
Citrus	017	147929	141236	70545	75102	65734	70007	2303	2183	2101	2006	202	177	52302	2.8	0.3	0.8	4.7	57.9	15	250	37379	40574	43147	2.4	20654	14.4	17.4	18	7.1	5.2		0.28	147929	15000	125000	39100	50	1975	150	4086	FL COUNTIESCOV112020	101.4	845	1.014	27.6214	1144266172	Completed	1
Citrus	017	147929	141236	70545	75102	65734	70007	2303	2183	2101	2006	202	177	52302	2.8	0.3	0.8	4.7	57.9	15	250	37379	40574	43147	2.4	20654	14.4	17.4	18	7.1	5.2	20	0.28	147929	15000	125000	39100	50	1975	150	4086	FL COUNTIESCOV112020	101.4	845	1.014	27.6214	1154529642	Completed	1
Citrus	017	147929	141236	70545	75102	65734	70007	2303	2183	2101	2006	202	177	52302	2.8	0.3	0.8	4.7	57.9	15	250	37379	40574	43147	2.4	20654	14.4	17.4	18	7.1	5.2		0.28	147929	15000	125000	39100	50	1975	150	4086	FL COUNTIESCOV112020	101.4	845	1.014	27.6214	1386698272	Completed	1
Citrus	017	147929	141236	70545	75102	65734	70007	2303	2183	2101	2006	202	177	52302	2.8	0.3	0.8	4.7	57.9	15	250	37379	40574	43147	2.4	20654	14.4	17.4	18	7.1	5.2		0.28	147929	15000	125000	39100	50	1975	150	4086	FL COUNTIESCOV112020	101.4	845	1.014	27.6214	1417261397	Completed	1
Citrus	017	147929	141236	70545	75102	65734	70007	2303	2183	2101	2006	202	177	52302	2.8	0.3	0.8	4.7	57.9	15	250	37379	40574	43147	2.4	20654	14.4	17.4	18	7.1	5.2	20	0.28	147929	15000	125000	39100	50	1975	150	4086	FL COUNTIESCOV112020	101.4	845	1.014	27.6214	1457392136	Completed	1
Citrus	017	147929	141236	70545	75102	65734	70007	2303	2183	2101	2006	202	177	52302	2.8	0.3	0.8	4.7	57.9	15	250	37379	40574	43147	2.4	20654	14.4	17.4	18	7.1	5.2		0.28	147929	15000	125000	39100	50	1975	150	4086	FL COUNTIESCOV112020	101.4	845	1.014	27.6214	1497747216	Completed	1
Citrus	017	147929	141236	70545	75102	65734	70007	2303	2183	2101	2006	202	177	52302	2.8	0.3	0.8	4.7	57.9	15	250	37379	40574	43147	2.4	20654	14.4	17.4	18	7.1	5.2	20	0.28	147929	15000	125000	39100	50	1975	150	4086	FL COUNTIESCOV112020	101.4	845	1.014	27.6214	1508127002	Completed	1
Citrus	017	147929	141236	70545	75102	65734	70007	2303	2183	2101	2006	202	177	52302	2.8	0.3	0.8	4.7	57.9	15	250	37379	40574	43147	2.4	20654	14.4	17.4	18	7.1	5.2		0.28	147929	15000	125000	39100	50	1975	150	4086	FL COUNTIESCOV112020	101.4	845	1.014	27.6214	1588800726	Completed	1
Citrus	017	147929	141236	70545	75102	65734	70007	2303	2183	2101	2006	202	177	52302	2.8	0.3	0.8	4.7	57.9	15	250	37379	40574	43147	2.4	20654	14.4	17.4	18	7.1	5.2	20	0.28	147929	15000	125000	39100	50	1975	150	4086	FL COUNTIESCOV112020	101.4	845	1.014	27.6214	1669895405	Completed	1
Citrus	017	147929	141236	70545	75102	65734	70007	2303	2183	2101	2006	202	177	52302	2.8	0.3	0.8	4.7	57.9	15	250	37379	40574	43147	2.4	20654	14.4	17.4	18	7.1	5.2	20	0.28	147929	15000	125000	39100	50	1975	150	4086	FL COUNTIESCOV112020	101.4	845	1.014	27.6214	1801062583	Completed	1
Citrus	017	147929	141236	70545	75102	65734	70007	2303	2183	2101	2006	202	177	52302	2.8	0.3	0.8	4.7	57.9	15	250	37379	40574	43147	2.4	20654	14.4	17.4	18	7.1	5.2	20	0.28	147929	15000	125000	39100	50	1975	150	4086	FL COUNTIESCOV112020	101.4	845	1.014	27.6214	1801237847	Completed	1
Citrus	017	147929	141236	70545	75102	65734	70007	2303	2183	2101	2006	202	177	52302	2.8	0.3	0.8	4.7	57.9	15	250	37379	40574	43147	2.4	20654	14.4	17.4	18	7.1	5.2		0.28	147929	15000	125000	39100	50	1975	150	4086	FL COUNTIESCOV112020	101.4	845	1.014	27.6214	1841432283	Completed	1
Citrus	017	147929	141236	70545	75102	65734	70007	2303	2183	2101	2006	202	177	52302	2.8	0.3	0.8	4.7	57.9	15	250	37379	40574	43147	2.4	20654	14.4	17.4	18	7.1	5.2		0.28	147929	15000	125000	39100	50	1975	150	4086	FL COUNTIESCOV112020	101.4	845	1.014	27.6214	1871713651	Completed	1
Citrus	017	147929	141236	70545	75102	65734	70007	2303	2183	2101	2006	202	177	52302	2.8	0.3	0.8	4.7	57.9	15	250	37379	40574	43147	2.4	20654	14.4	17.4	18	7.1	5.2	14	0.28	147929	15000	125000	39100	50	1975	150	4086	FL COUNTIESCOV112020	101.4	845	1.014	27.6214	1881673507	Completed	1
Citrus	017	147929	141236	70545	75102	65734	70007	2303	2183	2101	2006	202	177	52302	2.8	0.3	0.8	4.7	57.9	15	250	37379	40574	43147	2.4	20654	14.4	17.4	18	7.1	5.2	14	0.28	147929	15000	125000	39100	50	1975	150	4086	FL COUNTIESCOV112020	101.4	845	1.014	27.6214	1902982788	Completed	1
Citrus	017	147929	141236	70545	75102	65734	70007	2303	2183	2101	2006	202	177	52302	2.8	0.3	0.8	4.7	57.9	15	250	37379	40574	43147	2.4	20654	14.4	17.4	18	7.1	5.2	14	0.28	147929	15000	125000	39100	50	1975	150	4086	FL COUNTIESCOV112020	101.4	845	1.014	27.6214	1922184704	Completed	1
Clay	019	216072	190865	104467	107763	85450	86769	12080	12974	11185	12108	895	866	32327	9.9	0.5	1.9	7.7	75.1	23	132	42386	61971	65375	2	20889	9.9	10.4	13.6	6	3.3	13	0.32	216072	45500	147000	59500	73	3721	139	7082	FL COUNTIESCOV112020	210.578	680.329	0.643304	32.7761	1023043262	Completed	1
Clay	019	216072	190865	104467	107763	85450	86769	12080	12974	11185	12108	895	866	32327	9.9	0.5	1.9	7.7	75.1	23	132	42386	61971	65375	2	20889	9.9	10.4	13.6	6	3.3		0.32	216072	45500	147000	59500	73	3721	139	7082	FL COUNTIESCOV112020	210.578	680.329	0.643304	32.7761	1043238132	Completed	1
Clay	019	216072	190865	104467	107763	85450	86769	12080	12974	11185	12108	895	866	32327	9.9	0.5	1.9	7.7	75.1	23	132	42386	61971	65375	2	20889	9.9	10.4	13.6	6	3.3	12	0.32	216072	45500	147000	59500	73	3721	139	7082	FL COUNTIESCOV112020	210.578	680.329	0.643304	32.7761	1114992625	Completed	1
Clay	019	216072	190865	104467	107763	85450	86769	12080	12974	11185	12108	895	866	32327	9.9	0.5	1.9	7.7	75.1	23	132	42386	61971	65375	2	20889	9.9	10.4	13.6	6	3.3		0.32	216072	45500	147000	59500	73	3721	139	7082	FL COUNTIESCOV112020	210.578	680.329	0.643304	32.7761	1174546584	Completed	1
Clay	019	216072	190865	104467	107763	85450	86769	12080	12974	11185	12108	895	866	32327	9.9	0.5	1.9	7.7	75.1	23	132	42386	61971	65375	2	20889	9.9	10.4	13.6	6	3.3		0.32	216072	45500	147000	59500	73	3721	139	7082	FL COUNTIESCOV112020	210.578	680.329	0.643304	32.7761	1205833365	Completed	1
Clay	019	216072	190865	104467	107763	85450	86769	12080	12974	11185	12108	895	866	32327	9.9	0.5	1.9	7.7	75.1	23	132	42386	61971	65375	2	20889	9.9	10.4	13.6	6	3.3	12	0.32	216072	45500	147000	59500	73	3721	139	7082	FL COUNTIESCOV112020	210.578	680.329	0.643304	32.7761	1225003460	Completed	1
Clay	019	216072	190865	104467	107763	85450	86769	12080	12974	11185	12108	895	866	32327	9.9	0.5	1.9	7.7	75.1	23	132	42386	61971	65375	2	20889	9.9	10.4	13.6	6	3.3		0.32	216072	45500	147000	59500	73	3721	139	7082	FL COUNTIESCOV112020	210.578	680.329	0.643304	32.7761	1235190646	Completed	1
Clay	019	216072	190865	104467	107763	85450	86769	12080	12974	11185	12108	895	866	32327	9.9	0.5	1.9	7.7	75.1	23	132	42386	61971	65375	2	20889	9.9	10.4	13.6	6	3.3	17	0.32	216072	45500	147000	59500	73	3721	139	7082	FL COUNTIESCOV112020	210.578	680.329	0.643304	32.7761	1255318895	Completed	1
Clay	019	216072	190865	104467	107763	85450	86769	12080	12974	11185	12108	895	866	32327	9.9	0.5	1.9	7.7	75.1	23	132	42386	61971	65375	2	20889	9.9	10.4	13.6	6	3.3		0.32	216072	45500	147000	59500	73	3721	139	7082	FL COUNTIESCOV112020	210.578	680.329	0.643304	32.7761	1326215278	Completed	1
Clay	019	216072	190865	104467	107763	85450	86769	12080	12974	11185	12108	895	866	32327	9.9	0.5	1.9	7.7	75.1	23	132	42386	61971	65375	2	20889	9.9	10.4	13.6	6	3.3		0.32	216072	45500	147000	59500	73	3721	139	7082	FL COUNTIESCOV112020	210.578	680.329	0.643304	32.7761	1376509521	Completed	1
Clay	019	216072	190865	104467	107763	85450	86769	12080	12974	11185	12108	895	866	32327	9.9	0.5	1.9	7.7	75.1	23	132	42386	61971	65375	2	20889	9.9	10.4	13.6	6	3.3	17	0.32	216072	45500	147000	59500	73	3721	139	7082	FL COUNTIESCOV112020	210.578	680.329	0.643304	32.7761	1467414888	Completed	1
Clay	019	216072	190865	104467	107763	85450	86769	12080	12974	11185	12108	895	866	32327	9.9	0.5	1.9	7.7	75.1	23	132	42386	61971	65375	2	20889	9.9	10.4	13.6	6	3.3		0.32	216072	45500	147000	59500	73	3721	139	7082	FL COUNTIESCOV112020	210.578	680.329	0.643304	32.7761	1508153651	Completed	1
Clay	019	216072	190865	104467	107763	85450	86769	12080	12974	11185	12108	895	866	32327	9.9	0.5	1.9	7.7	75.1	23	132	42386	61971	65375	2	20889	9.9	10.4	13.6	6	3.3	13	0.32	216072	45500	147000	59500	73	3721	139	7082	FL COUNTIESCOV112020	210.578	680.329	0.643304	32.7761	1538416680	Completed	1
Clay	019	216072	190865	104467	107763	85450	86769	12080	12974	11185	12108	895	866	32327	9.9	0.5	1.9	7.7	75.1	23	132	42386	61971	65375	2	20889	9.9	10.4	13.6	6	3.3	12	0.32	216072	45500	147000	59500	73	3721	139	7082	FL COUNTIESCOV112020	210.578	680.329	0.643304	32.7761	1588639199	Completed	1
Clay	019	216072	190865	104467	107763	85450	86769	12080	12974	11185	12108	895	866	32327	9.9	0.5	1.9	7.7	75.1	23	132	42386	61971	65375	2	20889	9.9	10.4	13.6	6	3.3	13	0.32	216072	45500	147000	59500	73	3721	139	7082	FL COUNTIESCOV112020	210.578	680.329	0.643304	32.7761	1588686877	Completed	1
Clay	019	216072	190865	104467	107763	85450	86769	12080	12974	11185	12108	895	866	32327	9.9	0.5	1.9	7.7	75.1	23	132	42386	61971	65375	2	20889	9.9	10.4	13.6	6	3.3		0.32	216072	45500	147000	59500	73	3721	139	7082	FL COUNTIESCOV112020	210.578	680.329	0.643304	32.7761	1588734149	Completed	1
Clay	019	216072	190865	104467	107763	85450	86769	12080	12974	11185	12108	895	866	32327	9.9	0.5	1.9	7.7	75.1	23	132	42386	61971	65375	2	20889	9.9	10.4	13.6	6	3.3	13	0.32	216072	45500	147000	59500	73	3721	139	7082	FL COUNTIESCOV112020	210.578	680.329	0.643304	32.7761	1588919724	Completed	1
Clay	019	216072	190865	104467	107763	85450	86769	12080	12974	11185	12108	895	866	32327	9.9	0.5	1.9	7.7	75.1	23	132	42386	61971	65375	2	20889	9.9	10.4	13.6	6	3.3	12	0.32	216072	45500	147000	59500	73	3721	139	7082	FL COUNTIESCOV112020	210.578	680.329	0.643304	32.7761	1598194433	Completed	1
Clay	019	216072	190865	104467	107763	85450	86769	12080	12974	11185	12108	895	866	32327	9.9	0.5	1.9	7.7	75.1	23	132	42386	61971	65375	2	20889	9.9	10.4	13.6	6	3.3	12	0.32	216072	45500	147000	59500	73	3721	139	7082	FL COUNTIESCOV112020	210.578	680.329	0.643304	32.7761	1629043856	Completed	1
Clay	019	216072	190865	104467	107763	85450	86769	12080	12974	11185	12108	895	866	32327	9.9	0.5	1.9	7.7	75.1	23	132	42386	61971	65375	2	20889	9.9	10.4	13.6	6	3.3	13	0.32	216072	45500	147000	59500	73	3721	139	7082	FL COUNTIESCOV112020	210.578	680.329	0.643304	32.7761	1629483342	Completed	1
Clay	019	216072	190865	104467	107763	85450	86769	12080	12974	11185	12108	895	866	32327	9.9	0.5	1.9	7.7	75.1	23	132	42386	61971	65375	2	20889	9.9	10.4	13.6	6	3.3	17	0.32	216072	45500	147000	59500	73	3721	139	7082	FL COUNTIESCOV112020	210.578	680.329	0.643304	32.7761	1669432381	Completed	1
Clay	019	216072	190865	104467	107763	85450	86769	12080	12974	11185	12108	895	866	32327	9.9	0.5	1.9	7.7	75.1	23	132	42386	61971	65375	2	20889	9.9	10.4	13.6	6	3.3	13	0.32	216072	45500	147000	59500	73	3721	139	7082	FL COUNTIESCOV112020	210.578	680.329	0.643304	32.7761	1699088625	Completed	1
Clay	019	216072	190865	104467	107763	85450	86769	12080	12974	11185	12108	895	866	32327	9.9	0.5	1.9	7.7	75.1	23	132	42386	61971	65375	2	20889	9.9	10.4	13.6	6	3.3	13	0.32	216072	45500	147000	59500	73	3721	139	7082	FL COUNTIESCOV112020	210.578	680.329	0.643304	32.7761	1699891028	Completed	1
Clay	019	216072	190865	104467	107763	85450	86769	12080	12974	11185	12108	895	866	32327	9.9	0.5	1.9	7.7	75.1	23	132	42386	61971	65375	2	20889	9.9	10.4	13.6	6	3.3	13	0.32	216072	45500	147000	59500	73	3721	139	7082	FL COUNTIESCOV112020	210.578	680.329	0.643304	32.7761	1700293602	Completed	1
Clay	019	216072	190865	104467	107763	85450	86769	12080	12974	11185	12108	895	866	32327	9.9	0.5	1.9	7.7	75.1	23	132	42386	61971	65375	2	20889	9.9	10.4	13.6	6	3.3		0.32	216072	45500	147000	59500	73	3721	139	7082	FL COUNTIESCOV112020	210.578	680.329	0.643304	32.7761	1710139506	Completed	1
Clay	019	216072	190865	104467	107763	85450	86769	12080	12974	11185	12108	895	866	32327	9.9	0.5	1.9	7.7	75.1	23	132	42386	61971	65375	2	20889	9.9	10.4	13.6	6	3.3	13	0.32	216072	45500	147000	59500	73	3721	139	7082	FL COUNTIESCOV112020	210.578	680.329	0.643304	32.7761	1760468912	Completed	1
Clay	019	216072	190865	104467	107763	85450	86769	12080	12974	11185	12108	895	866	32327	9.9	0.5	1.9	7.7	75.1	23	132	42386	61971	65375	2	20889	9.9	10.4	13.6	6	3.3	13	0.32	216072	45500	147000	59500	73	3721	139	7082	FL COUNTIESCOV112020	210.578	680.329	0.643304	32.7761	1780851980	Completed	1
Clay	019	216072	190865	104467	107763	85450	86769	12080	12974	11185	12108	895	866	32327	9.9	0.5	1.9	7.7	75.1	23	132	42386	61971	65375	2	20889	9.9	10.4	13.6	6	3.3	17	0.32	216072	45500	147000	59500	73	3721	139	7082	FL COUNTIESCOV112020	210.578	680.329	0.643304	32.7761	1982865283	Completed	1
Collier	021	378488	321520	183480	189400	164064	169040	13785	13826	12506	12575	1279	1251	117384	6.6	0.3	6.2	25.9	89.7	36	167	87829	62407	66709	2.7	43075	11.7	12.8	26.5	12.6	3.4	112	1.44	378488	114000	214000	55800	166	11228	268	16308	FL COUNTIESCOV112020	301.198	565.408	0.708081	43.0872	1023247970	Completed	1
Collier	021	378488	321520	183480	189400	164064	169040	13785	13826	12506	12575	1279	1251	117384	6.6	0.3	6.2	25.9	89.7	36	167	87829	62407	66709	2.7	43075	11.7	12.8	26.5	12.6	3.4	112	1.44	378488	114000	214000	55800	166	11228	268	16308	FL COUNTIESCOV112020	301.198	565.408	0.708081	43.0872	1023250750	Completed	1
Collier	021	378488	321520	183480	189400	164064	169040	13785	13826	12506	12575	1279	1251	117384	6.6	0.3	6.2	25.9	89.7	36	167	87829	62407	66709	2.7	43075	11.7	12.8	26.5	12.6	3.4	13	1.44	378488	114000	214000	55800	166	11228	268	16308	FL COUNTIESCOV112020	301.198	565.408	0.708081	43.0872	1033569447	Completed	1
[truncated: 7,459 more rows]
[truncated: 163 more columns]
